# Supplementary material for: A review of Copelatus diving beetles from the Solomon Islands, reporting the discovery of six new species (Coleoptera, Dytiscidae, Copelatinae)
Source: Zookeys. 2021 Mar 10;1023:81–118. doi: 10.3897/zookeys.1023.61478 (PMC7973068; doi:10.3897/zookeys.1023.61478)
Supplement: XML Treatment for Copelatus baranensis [file zookeys.1023.61478-treatment1.xml]

<!DOCTYPE tp:taxon-treatment
  PUBLIC "-//TaxonX//DTD Taxonomic Treatment Publishing DTD v0 20100105//EN" "tax-treatment-NSO.dtd">
<tp:taxon-treatment xmlns:tp="http://www.plazi.org/taxpub"><tp:treatment-meta><kwd-group><label>Taxon classification</label><kwd><named-content xmlns:xlink="http://www.w3.org/1999/xlink" content-type="kingdom">Animalia</named-content></kwd><kwd><named-content xmlns:xlink="http://www.w3.org/1999/xlink" content-type="order">Coleoptera</named-content></kwd><kwd><named-content xmlns:xlink="http://www.w3.org/1999/xlink" content-type="family">Dytiscidae</named-content></kwd></kwd-group><mixed-citation publication-type="journal"><person-group><name><surname>Hájek</surname><given-names>Jiří</given-names></name><name><surname>Shaverdo</surname><given-names>Helena</given-names></name><name><surname>Hendrich</surname><given-names>Lars</given-names></name><name><surname>Balke</surname><given-names>Michael</given-names></name></person-group><article-title>A review of <italic><tp:taxon-name><tp:taxon-name-part taxon-name-part-type="genus" reg="Copelatus">Copelatus</tp:taxon-name-part></tp:taxon-name></italic> diving beetles from the Solomon Islands, reporting the discovery of six new species (<tp:taxon-name><tp:taxon-name-part taxon-name-part-type="order">Coleoptera</tp:taxon-name-part></tp:taxon-name>, <tp:taxon-name><tp:taxon-name-part taxon-name-part-type="family">Dytiscidae</tp:taxon-name-part></tp:taxon-name>, <tp:taxon-name><tp:taxon-name-part taxon-name-part-type="subfamily">Copelatinae</tp:taxon-name-part></tp:taxon-name>)</article-title><source>Zookeys</source><day>10</day><month>3</month><year>2021</year><volume>1023</volume><fpage>81</fpage><lpage>118</lpage><pub-id pub-id-type="doi">10.3897/zookeys.1023.61478</pub-id></mixed-citation></tp:treatment-meta><tp:nomenclature><tp:taxon-name><object-id xmlns:xlink="http://www.w3.org/1999/xlink" content-type="arpha" xlink:type="simple">62862C9E-0F9E-5A77-9FF6-92F15E109E59</object-id>
            <tp:taxon-name-part taxon-name-part-type="genus" reg="Copelatus">Copelatus</tp:taxon-name-part>
            <tp:taxon-name-part taxon-name-part-type="species" reg="baranensis">baranensis</tp:taxon-name-part>
            <object-id xmlns:xlink="http://www.w3.org/1999/xlink" content-type="zoobank" xlink:type="simple">http://zoobank.org/4A94D800-F6FB-47A6-A534-33E556BE1775</object-id>
          </tp:taxon-name><tp:taxon-status xmlns:xlink="http://www.w3.org/1999/xlink" xlink:type="simple">sp. nov.</tp:taxon-status><xref ref-type="fig" rid="F1">Figures 1</xref><xref ref-type="fig" rid="F7">, 15</xref></tp:nomenclature><tp:treatment-sec sec-type="type locality" id="SECID0EMLAC"><title>Type locality.</title><p>Solomon Islands, <tp:taxon-name><tp:taxon-name-part taxon-name-part-type="genus" reg="Guadalcanal">Guadalcanal</tp:taxon-name-part></tp:taxon-name>, Barana Village area, Mount Austine, <named-content xmlns:xlink="http://www.w3.org/1999/xlink" content-type="dwc:verbatimCoordinates" xlink:type="simple"><named-content content-type="geo-json" specific-use="{&#34;type&#34;:&#34;Point&#34;,&#34;coordinates&#34;:[159.973333,-9.466667]}" id="NCID0E2LAC" xlink:type="simple">09°28.0'S, 159°58.4'E</named-content></named-content>.</p></tp:treatment-sec><tp:treatment-sec sec-type="type material" id="SECID0EAMAC"><title>Type material.</title><p><bold><italic>Holotype</italic>:</bold> ♂, labelled: “Solomon Islands, <tp:taxon-name><tp:taxon-name-part taxon-name-part-type="genus" reg="Guadalcanal">Guadalcanal</tp:taxon-name-part></tp:taxon-name> / Mt. Austine – Barana vill. env. / (secondary forest, gardens, stream) / <named-content xmlns:xlink="http://www.w3.org/1999/xlink" content-type="dwc:verbatimCoordinates" xlink:type="simple"><named-content content-type="geo-json" specific-use="{&#34;type&#34;:&#34;Point&#34;,&#34;coordinates&#34;:[159.973333,-9.466667]}" id="NCID0EUMAC" xlink:type="simple">09°28.0'S, 159°58.4'E</named-content></named-content>; 280 m / Jiří Hájek leg., 23.xi.–8.xii.2013 [p] // HOLOTYPE ♂ / <italic><tp:taxon-name><tp:taxon-name-part taxon-name-part-type="genus" reg="Copelatus">COPELATUS</tp:taxon-name-part></tp:taxon-name></italic> / <italic><tp:taxon-name><tp:taxon-name-part taxon-name-part-type="genus" reg="Copelatus"/><tp:taxon-name-part taxon-name-part-type="species" reg="baranensis">baranensis</tp:taxon-name-part></tp:taxon-name></italic> sp. nov. / Hájek, Shaverdo, Hendrich &amp; Balke det. 2020 [red label, p]” (<named-content xmlns:xlink="http://www.w3.org/1999/xlink" content-type="dwc:institutional_code" xlink:type="simple">NMPC</named-content>).</p><p><bold><italic>Paratypes</italic>:</bold> 1 ♂, 3 ♀♀, same data as holotype (<named-content xmlns:xlink="http://www.w3.org/1999/xlink" content-type="dwc:institutional_code" xlink:type="simple">NMPC</named-content>); 14 ♂♂, 17 ♀♀, labelled: “Solomon Islands, <tp:taxon-name><tp:taxon-name-part taxon-name-part-type="genus" reg="Guadalcanal">Guadalcanal</tp:taxon-name-part></tp:taxon-name> / ca. 3.5 km SE of Barana vill. / (drying up stream in shaded gorge) / <named-content xmlns:xlink="http://www.w3.org/1999/xlink" content-type="dwc:verbatimCoordinates" xlink:type="simple"><named-content content-type="geo-json" specific-use="{&#34;type&#34;:&#34;Point&#34;,&#34;coordinates&#34;:[159.991667,-9.496667]}" id="NCID0EIOAC" xlink:type="simple">09°29.8'S, 159°59.5'E</named-content></named-content>; 190 m / Jiří Hájek leg., 24.xi.-14.xii.2013 [p]” (<named-content xmlns:xlink="http://www.w3.org/1999/xlink" content-type="dwc:institutional_code" xlink:type="simple">NHMUK</named-content>, <named-content xmlns:xlink="http://www.w3.org/1999/xlink" content-type="dwc:institutional_code" xlink:type="simple">NHMW</named-content>, <named-content xmlns:xlink="http://www.w3.org/1999/xlink" content-type="dwc:institutional_code" xlink:type="simple">NMPC</named-content>, <named-content xmlns:xlink="http://www.w3.org/1999/xlink" content-type="dwc:institutional_code" xlink:type="simple">ZSMG</named-content>); 6 ♂♂, 6 ♀♀, labelled: “Solomon Islands, <tp:taxon-name><tp:taxon-name-part taxon-name-part-type="genus" reg="Guadalcanal">Guadalcanal</tp:taxon-name-part></tp:taxon-name> / ca 4.5 km S of Barana vill., forest / nr. “Japanese camp” &amp; Moka river / <named-content xmlns:xlink="http://www.w3.org/1999/xlink" content-type="dwc:verbatimCoordinates" xlink:type="simple"><named-content content-type="geo-json" specific-use="{&#34;type&#34;:&#34;Point&#34;,&#34;coordinates&#34;:[159.981667,-9.505000]}" id="NCID0EKPAC" xlink:type="simple">09°30.3'S, 159°58.9'E</named-content></named-content>; 275 m / Jiří Hájek leg., 5.–6.xii.2013 [p]” (<named-content xmlns:xlink="http://www.w3.org/1999/xlink" content-type="dwc:institutional_code" xlink:type="simple">NMPC</named-content>); 1 ♀, labelled: “Solomon Islands, <tp:taxon-name><tp:taxon-name-part taxon-name-part-type="genus" reg="Guadalcanal">Guadalcanal</tp:taxon-name-part></tp:taxon-name> I. / Honiara reg. Barana vill. Env. / 100–300 m XI–XII.2018 / St. Jakl leg.” (<abbrev xmlns:xlink="http://www.w3.org/1999/xlink" content-type="institution" xlink:title="Lars Hendrich collection, Munich, Germany (property of NHMW)" id="ABBRID0E1PAC" xlink:type="simple">LHCM</abbrev>). All paratypes with the respective printed red label.</p></tp:treatment-sec><tp:treatment-sec sec-type="description" id="SECID0EAAAE"><title>Description of male holotype.</title><p><bold><italic>Habitus</italic>:</bold> Elongate, oblong-oval, almost parallel-sided, broadest in mid-length of elytra; body moderately convex in lateral view. Body outline continuous, with only indistinct discontinuity between pronotum and elytra. Dorsal surface shiny (Fig. <xref ref-type="fig" rid="F1">1</xref>).</p><fig id="F1" position="float" orientation="portrait"><object-id xmlns:xlink="http://www.w3.org/1999/xlink" content-type="doi" xlink:type="simple">10.3897/zookeys.1023.61478.figures1-2</object-id><object-id xmlns:xlink="http://www.w3.org/1999/xlink" content-type="arpha" xlink:type="simple">8B64A6F4-AF7A-53B7-9BB1-C296BA8EEEFF</object-id><label>Figures 1, 2.</label><caption><p>Habitus of <italic><tp:taxon-name><tp:taxon-name-part taxon-name-part-type="genus" reg="Copelatus">Copelatus</tp:taxon-name-part></tp:taxon-name></italic><bold>1</bold><italic><tp:taxon-name><tp:taxon-name-part taxon-name-part-type="genus" reg="Copelatus">C.</tp:taxon-name-part> <tp:taxon-name-part taxon-name-part-type="species" reg="baranensis">baranensis</tp:taxon-name-part></tp:taxon-name></italic> sp. nov. (holotype; <abbrev xmlns:xlink="http://www.w3.org/1999/xlink" xlink:title="total length, measured from clypeal margin to apex of elytra" id="ABBRID0ELBAE" xlink:type="simple">TL</abbrev>: 5.9 mm) <bold>2</bold><italic><tp:taxon-name><tp:taxon-name-part taxon-name-part-type="genus" reg="Copelatus">C.</tp:taxon-name-part> <tp:taxon-name-part taxon-name-part-type="species" reg="bougainvillensis">bougainvillensis</tp:taxon-name-part></tp:taxon-name></italic> sp. nov. (holotype; <abbrev xmlns:xlink="http://www.w3.org/1999/xlink" xlink:title="total length, measured from clypeal margin to apex of elytra" id="ABBRID0E3BAE" xlink:type="simple">TL</abbrev>: 5.2 mm).</p></caption><graphic xmlns:xlink="http://www.w3.org/1999/xlink" xlink:href="zookeys-1023-081-g001.jpg" position="float" orientation="portrait" xlink:type="simple" id="oo_519048.jpg"><uri content-type="original_file" xlink:type="simple">https://binary.pensoft.net/fig/519048</uri></graphic></fig><p><bold><italic>Colouration</italic>:</bold> Body colour brown blackish; head, sides of pronotum and appendages paler, ferruginous; base of elytra with irregular transverse testaceous band reaching neither suture nor lateral margin of elytra, band comb-like shaped due to dark colouration of elytral striae; appendages testaceous; ventral part brown blackish.</p><p><bold><italic>Head</italic>:</bold> Moderately broad, ca. 0.64× width of pronotum, trapezoidal. Anterior margin of clypeus indistinctly concave. Antenna with antennomeres long and slender. Reticulation consisting of moderately deeply impressed polygonal isodiametric meshes. Punctation double, consisting of coarse setigerous punctures, and very small punctures spread sparsely on surface; row of coarse punctures present around inner margin of eyes, several punctures present at frontal level of eyes, and anterolaterally to eyes in fronto-clypeal depressions.</p><p><bold><italic>Pronotum</italic>:</bold> Transverse (width/length ratio = 2.54), broadest between posterior angles, lateral margins moderately curved. Sides with lateral beading very thin and indistinct. Reticulation similar to that of head. Punctation similar to that of head; rows of coarse setigerous punctures present along anterior margin, laterally in longitudinal depression close to sides, several punctures present also in basolateral depressions along basal margin. Disc of pronotum laterally with long, irregularly distributed longitudinal strioles; several strioles present also in depressions close to posterior angles. Centre of disc with medial longitudinal smooth line.</p><p><bold><italic>Elytra</italic>:</bold> Base of elytra as broad as pronotal base; lateral margins of elytra subparallel in basal two thirds, curved in apical third. Eleven longitudinal discal striae present on each elytron: stria 1 short, beginning at a fourth of elytral length and ending approximately before apical fifth of elytral length; striae 2 and 3 absent at base; striae 4–6 beginning at base; stria 7 fragmented basally; stria 8 complete; stria 9 absent at base and ending at apical fifth of elytra; stria 10 fragmented into several small strioles, hardly perceptible; stria 11 fragmented apically; all odd striae generally shortened apically. Submarginal stria absent. Surface reticulation similar to that of head and pronotum, meshes slightly smaller and less impressed. Punctation double, consisting of row of coarse setigerous punctures along elytral striae 4, 6, 8 and along lateral margin of elytra, and very fine sparsely distributed punctures.</p><p><bold><italic>Legs</italic>:</bold> Protibia simple, slightly broadened anteriorly, club shaped. Pro- and mesotarsomeres 1–3 distinctly broadened, with adhesive setae on their ventral side.</p><p><bold><italic>Ventral side</italic>:</bold> Prosternum sinuate anteriorly, obtusely keeled medially. Prosternal process shortly lanceolate, in cross-section convex, apex obtuse; process distinctly bordered laterally; reticulation consisting of shallow, hardly perceptible polygonal meshes. Metaventrite with microsculpture consisting of polygonal meshes; lateral parts of metaventrite (“metasternal wings”) tongue-shaped, slender. Metacoxal lines well impressed, nearly complete, absent only close to metaventrite. Metacoxal plates covered with long, deep longitudinal strioles; reticulation consisting of elongated, longitudinal polygonal meshes. Metacoxal processes rounded and indistinctly incised at posterior margin. Abdominal ventrites I and II with longitudinal strioles; ventrites III and IV with oblique strioles laterally. Tuft of setae present antero-medially on ventrites III–V; ventrite VI with setigerous punctures laterally on either side. Abdominal reticulation consisting of elongate polygonal meshes, longitudinal on ventrites I and II, oblique on ventrite III and transverse on ventrites IV–VI. Punctation consisting of fine, sparsely distributed punctures; punctures coarser and denser laterally on apical ventrite.</p><p><bold><italic>Genitalia</italic>:</bold> Median lobe of aedeagus (Fig. <xref ref-type="fig" rid="F7">15</xref>) sickle-shaped, with obtuse apex and distinct rugose surface sculpture visible in lateral view (Fig. <xref ref-type="fig" rid="F7">15A, B</xref>); consisting of dorsal and ventral sclerites; dorsal sclerite divided into two parts of different shape in apical half, left part slightly shorter than right one, with lateral margin distinctly curved and apex more or less rounded (Fig. <xref ref-type="fig" rid="F7">15C</xref>); ventral sclerite with left part strongly sclerotised, its apex in shape of a small, weak hook visible in lateral left view (Fig. <xref ref-type="fig" rid="F7">15B</xref>), right part membranous; apexes of dorsal and ventral sclerites more or less pressed together.</p><p>Lateral lobes (parameres) of narrow triangular form, with almost straight setigerous dorsal margin; setae numerous, dense, and strong distally, and distinctly less numerous, weaker, and sparser basally (Fig. <xref ref-type="fig" rid="F7">15D</xref>).</p><p><bold>Female.</bold> Identical to male in habitus. Pro- and mesotarsomeres not broadened, without adhesive setae.</p></tp:treatment-sec><tp:treatment-sec sec-type="variability" id="SECID0EQEAE"><title>Variability.</title><p>The specimens of the type series vary in extent of the basal testaceous band on elytra. There is also a variation in number and position of longitudinal strioles on pronotum. The highest variability is however, in elytral striation: from complete eleven striae to largely fragmented striae 1, 2, 4, 6, 7, 9, 10; in rare case, stria 1 completely absent; in several specimens, submarginal stria (or several short striae) present at the level of apical fifth of elytral length, sometimes only on one side.</p></tp:treatment-sec><tp:treatment-sec sec-type="description" id="SECID0EVEAE"><title>Measurements.</title><p><abbrev xmlns:xlink="http://www.w3.org/1999/xlink" xlink:title="total length, measured from clypeal margin to apex of elytra" id="ABBRID0E2EAE" xlink:type="simple">TL</abbrev>: 5.4–6.2 mm (mean value: 5.7 ± 0.2 mm); holotype: 5.9 mm. <abbrev xmlns:xlink="http://www.w3.org/1999/xlink" xlink:title="total length minus head length, measured from anterior margin of pronotum to apex of elytra" id="ABBRID0E6EAE" xlink:type="simple">TL-h</abbrev>: 4.9–5.7 mm (mean value: 5.2 ± 0.2 mm); holotype: 5.4 mm. <abbrev xmlns:xlink="http://www.w3.org/1999/xlink" xlink:title="maximum width of body measured at right angle to TL" id="ABBRID0EDFAE" xlink:type="simple">MW</abbrev>: 2.4–2.9 mm (mean value: 2.6 ± 0.1 mm); holotype: 2.6 mm.</p></tp:treatment-sec><tp:treatment-sec sec-type="Differential diagnosis" id="SECID0EHFAE"><title>Differential diagnosis.</title><p>Based on the presence of 11 dorsal elytral striae and absence of submarginal stria, the new species can be classified within <italic><tp:taxon-name><tp:taxon-name-part taxon-name-part-type="genus" reg="Copelatus">C.</tp:taxon-name-part> <tp:taxon-name-part taxon-name-part-type="species" reg="nigrolineatus">nigrolineatus</tp:taxon-name-part></tp:taxon-name></italic> species group. This group contain worldwide only five species: two in Neotropics, one in southern China, one in India, and one species in Australia (<xref ref-type="bibr" rid="B16">Nilsson and Hájek 2020</xref>). On the other hand, presence of a submarginal stria in some specimens indicates affiliation of the new species to the <italic><tp:taxon-name><tp:taxon-name-part taxon-name-part-type="genus" reg="Copelatus">C.</tp:taxon-name-part> <tp:taxon-name-part taxon-name-part-type="species" reg="trilobatus">trilobatus</tp:taxon-name-part></tp:taxon-name></italic> species group. The <italic><tp:taxon-name><tp:taxon-name-part taxon-name-part-type="genus" reg="Copelatus">C.</tp:taxon-name-part> <tp:taxon-name-part taxon-name-part-type="species" reg="trilobatus">trilobatus</tp:taxon-name-part></tp:taxon-name></italic> species group includes up to now 24 species occurring in tropics of all continents; two species of the group are occurring in the Papua New Guinea, one species in Fiji, and three species are known from Australia (<xref ref-type="bibr" rid="B16">Nilsson and Hájek 2020</xref>).</p><p>Based on shape of the male genitalia, <italic><tp:taxon-name><tp:taxon-name-part taxon-name-part-type="genus" reg="Copelatus">C.</tp:taxon-name-part> <tp:taxon-name-part taxon-name-part-type="species" reg="baranensis">baranensis</tp:taxon-name-part></tp:taxon-name></italic> sp. nov. is not similar to any of the species currently included in the <italic><tp:taxon-name><tp:taxon-name-part taxon-name-part-type="genus" reg="Copelatus">C.</tp:taxon-name-part> <tp:taxon-name-part taxon-name-part-type="species" reg="nigrolineatus">nigrolineatus</tp:taxon-name-part></tp:taxon-name></italic> group. On the other hand, it is most likely very close to <italic><tp:taxon-name><tp:taxon-name-part taxon-name-part-type="genus" reg="Copelatus">C.</tp:taxon-name-part> <tp:taxon-name-part taxon-name-part-type="species" reg="bougainvillensis">bougainvillensis</tp:taxon-name-part></tp:taxon-name></italic> sp. nov., <italic><tp:taxon-name><tp:taxon-name-part taxon-name-part-type="genus" reg="Copelatus">C.</tp:taxon-name-part> <tp:taxon-name-part taxon-name-part-type="species" reg="kietensis">kietensis</tp:taxon-name-part></tp:taxon-name></italic> sp. nov., and to the numerous undescribed species of the <italic><tp:taxon-name><tp:taxon-name-part taxon-name-part-type="genus" reg="Copelatus">C.</tp:taxon-name-part> <tp:taxon-name-part taxon-name-part-type="species" reg="trilobatus">trilobatus</tp:taxon-name-part></tp:taxon-name></italic> species group from New Guinea (H. Shaverdo et al., in preparation). For separation of <italic><tp:taxon-name><tp:taxon-name-part taxon-name-part-type="genus" reg="Copelatus">C.</tp:taxon-name-part> <tp:taxon-name-part taxon-name-part-type="species" reg="baranensis">baranensis</tp:taxon-name-part></tp:taxon-name></italic> sp. nov., <italic><tp:taxon-name><tp:taxon-name-part taxon-name-part-type="genus" reg="Copelatus">C.</tp:taxon-name-part> <tp:taxon-name-part taxon-name-part-type="species" reg="bougainvillensis">bougainvillensis</tp:taxon-name-part></tp:taxon-name></italic> sp. nov. and <italic><tp:taxon-name><tp:taxon-name-part taxon-name-part-type="genus" reg="Copelatus">C.</tp:taxon-name-part> <tp:taxon-name-part taxon-name-part-type="species" reg="kietensis">kietensis</tp:taxon-name-part></tp:taxon-name></italic> sp. nov., see under the two latter species.</p></tp:treatment-sec><tp:treatment-sec sec-type="etymology" id="SECID0EQJAE"><title>Etymology.</title><p>The new species is named after Barana Village, in the vicinity of which the new species was collected. In this way, the first author would like to thank the people of Barana for their company and help with collecting during the 2013 trip. The specific epithet is an adjective in the nominative singular.</p></tp:treatment-sec><tp:treatment-sec sec-type="distribution" id="SECID0EVJAE"><title>Distribution.</title><p>The species is known so far only from the small area around Barana Village, south from Honiara City, northern <tp:taxon-name><tp:taxon-name-part taxon-name-part-type="genus" reg="Guadalcanal">Guadalcanal</tp:taxon-name-part></tp:taxon-name>.</p></tp:treatment-sec><tp:treatment-sec sec-type="habitat" id="SECID0EBKAE"><title>Habitat.</title><p>At the type locality, the species was collected in small shaded pools of a forest stream (Figs <xref ref-type="fig" rid="F16">26</xref>, <xref ref-type="fig" rid="F16">27</xref>). At the other places, the specimens were collected in puddles/pools with muddy bottom made by a temporary forest stream (Fig. <xref ref-type="fig" rid="F16">28</xref>).</p></tp:treatment-sec><tp:treatment-sec><!--Section generated to contain objects referenced in tp:taxon-treatment.--><fig id="F7" position="float" orientation="portrait"><object-id xmlns:xlink="http://www.w3.org/1999/xlink" content-type="doi" xlink:type="simple">10.3897/zookeys.1023.61478.figure15</object-id><object-id xmlns:xlink="http://www.w3.org/1999/xlink" content-type="arpha" xlink:type="simple">1A244470-DB75-5466-9529-D72CBAFEB0BD</object-id><label>Figure 15.</label><caption><p>Male genitalia of <italic><tp:taxon-name><tp:taxon-name-part taxon-name-part-type="genus" reg="Copelatus">Copelatus</tp:taxon-name-part> <tp:taxon-name-part taxon-name-part-type="species" reg="baranensis">baranensis</tp:taxon-name-part></tp:taxon-name></italic> sp. nov. (holotype) <bold>A</bold> median lobe in lateral view, right side <bold>B</bold> median lobe in lateral view, left side <bold>C</bold> median lobe in ventral view <bold>D</bold> left paramere in external view. Scale bar: 0.5 mm.</p></caption><graphic xmlns:xlink="http://www.w3.org/1999/xlink" xlink:href="zookeys-1023-081-g007.jpg" position="float" orientation="portrait" xlink:type="simple" id="oo_519054.jpg"><uri content-type="original_file" xlink:type="simple">https://binary.pensoft.net/fig/519054</uri></graphic></fig><fig id="F16" position="float" orientation="portrait"><object-id xmlns:xlink="http://www.w3.org/1999/xlink" content-type="doi" xlink:type="simple">10.3897/zookeys.1023.61478.figures26-28</object-id><object-id xmlns:xlink="http://www.w3.org/1999/xlink" content-type="arpha" xlink:type="simple">E599B063-93AC-5EE4-9E44-5011AD29143B</object-id><label>Figures 26–28.</label><caption><p>Habitats of <italic><tp:taxon-name><tp:taxon-name-part taxon-name-part-type="genus" reg="Copelatus">Copelatus</tp:taxon-name-part></tp:taxon-name></italic> in <tp:taxon-name><tp:taxon-name-part taxon-name-part-type="genus" reg="Guadalcanal">Guadalcanal</tp:taxon-name-part></tp:taxon-name><bold>26</bold> temporary forest stream near Barana village <bold>27</bold> shaded pool on the same stream <bold>28</bold> small temporary puddles in a gorge along the road from Barana to Lungga river.</p></caption><graphic xmlns:xlink="http://www.w3.org/1999/xlink" xlink:href="zookeys-1023-081-g016.jpg" position="float" orientation="portrait" xlink:type="simple" id="oo_519063.jpg"><uri content-type="original_file" xlink:type="simple">https://binary.pensoft.net/fig/519063</uri></graphic></fig></tp:treatment-sec><ref-list><ref id="B16"><mixed-citation xmlns:xlink="http://www.w3.org/1999/xlink" xlink:type="simple"><person-group><name name-style="western"><surname>Nilsson</surname><given-names>AN</given-names></name><name name-style="western"><surname>Hájek</surname><given-names>J</given-names></name></person-group> (<year>2020</year>) A World Catalogue of the Family <tp:taxon-name><tp:taxon-name-part taxon-name-part-type="family">Dytiscidae</tp:taxon-name-part></tp:taxon-name>, or the diving beetles (<tp:taxon-name><tp:taxon-name-part taxon-name-part-type="order">Coleoptera</tp:taxon-name-part></tp:taxon-name>, <tp:taxon-name><tp:taxon-name-part taxon-name-part-type="suborder">Adephaga</tp:taxon-name-part></tp:taxon-name>). Version 1.I.2020. Distributed as a PDF file via Internet. <ext-link xlink:type="simple" ext-link-type="uri" xlink:href="http://www.waterbeetles.eu">http://www.waterbeetles.eu</ext-link> [accessed 15 February 2020]</mixed-citation></ref></ref-list></tp:taxon-treatment>
