# Supplementary material for: A review of Copelatus diving beetles from the Solomon Islands, reporting the discovery of six new species (Coleoptera, Dytiscidae, Copelatinae)
Source: Zookeys. 2021 Mar 10;1023:81–118. doi: 10.3897/zookeys.1023.61478 (PMC7973068; doi:10.3897/zookeys.1023.61478)
Supplement: XML Treatment for Copelatus laevipennis [file zookeys.1023.61478-treatment4.xml]

<!DOCTYPE tp:taxon-treatment
  PUBLIC "-//TaxonX//DTD Taxonomic Treatment Publishing DTD v0 20100105//EN" "tax-treatment-NSO.dtd">
<tp:taxon-treatment xmlns:tp="http://www.plazi.org/taxpub"><tp:treatment-meta><kwd-group><label>Taxon classification</label><kwd><named-content xmlns:xlink="http://www.w3.org/1999/xlink" content-type="kingdom">Animalia</named-content></kwd><kwd><named-content xmlns:xlink="http://www.w3.org/1999/xlink" content-type="order">Coleoptera</named-content></kwd><kwd><named-content xmlns:xlink="http://www.w3.org/1999/xlink" content-type="family">Dytiscidae</named-content></kwd></kwd-group><mixed-citation publication-type="journal"><person-group><name><surname>Hájek</surname><given-names>Jiří</given-names></name><name><surname>Shaverdo</surname><given-names>Helena</given-names></name><name><surname>Hendrich</surname><given-names>Lars</given-names></name><name><surname>Balke</surname><given-names>Michael</given-names></name></person-group><article-title>A review of <italic><tp:taxon-name><tp:taxon-name-part taxon-name-part-type="genus" reg="Copelatus">Copelatus</tp:taxon-name-part></tp:taxon-name></italic> diving beetles from the Solomon Islands, reporting the discovery of six new species (<tp:taxon-name><tp:taxon-name-part taxon-name-part-type="order">Coleoptera</tp:taxon-name-part></tp:taxon-name>, <tp:taxon-name><tp:taxon-name-part taxon-name-part-type="family">Dytiscidae</tp:taxon-name-part></tp:taxon-name>, <tp:taxon-name><tp:taxon-name-part taxon-name-part-type="subfamily">Copelatinae</tp:taxon-name-part></tp:taxon-name>)</article-title><source>Zookeys</source><day>10</day><month>3</month><year>2021</year><volume>1023</volume><fpage>81</fpage><lpage>118</lpage><pub-id pub-id-type="doi">10.3897/zookeys.1023.61478</pub-id></mixed-citation></tp:treatment-meta><tp:nomenclature><tp:taxon-name><object-id xmlns:xlink="http://www.w3.org/1999/xlink" content-type="arpha" xlink:type="simple">13F48102-D269-5F0F-9E55-656C158A365C</object-id>
            <tp:taxon-name-part taxon-name-part-type="genus" reg="Copelatus">Copelatus</tp:taxon-name-part>
            <tp:taxon-name-part taxon-name-part-type="species" reg="laevipennis">laevipennis</tp:taxon-name-part>
            <object-id xmlns:xlink="http://www.w3.org/1999/xlink" content-type="zoobank" xlink:type="simple">http://zoobank.org/507C2AEA-9E85-4957-A8BC-F3442EC83D7A</object-id>
          </tp:taxon-name><tp:taxon-status xmlns:xlink="http://www.w3.org/1999/xlink" xlink:type="simple">sp. nov.</tp:taxon-status><xref ref-type="fig" rid="F2">Figures 4</xref><xref ref-type="fig" rid="F10">, 18</xref><xref ref-type="fig" rid="F15">, 23</xref></tp:nomenclature><tp:treatment-sec sec-type="type locality" id="SECID0EVBAG"><title>Type locality.</title><p>Solomon Islands, <tp:taxon-name><tp:taxon-name-part taxon-name-part-type="genus" reg="Guadalcanal">Guadalcanal</tp:taxon-name-part></tp:taxon-name>, 0.5 km N of Mbaole Village, <named-content xmlns:xlink="http://www.w3.org/1999/xlink" content-type="dwc:verbatimCoordinates" xlink:type="simple"><named-content content-type="geo-json" specific-use="{&#34;type&#34;:&#34;Point&#34;,&#34;coordinates&#34;:[160.111500,-9.628167]}" id="NCID0EECAG" xlink:type="simple">09°37.69'S, 160°06.69'E</named-content></named-content>.</p></tp:treatment-sec><tp:treatment-sec sec-type="type material" id="SECID0EJCAG"><title>Type material.</title><p><bold><italic>Holotype</italic>:</bold> ♂, labelled: “Salomonen: C-<tp:taxon-name><tp:taxon-name-part taxon-name-part-type="genus" reg="Guadalcanal">Guadalcanal</tp:taxon-name-part></tp:taxon-name>, / 0.5 km N Mbaole, 2799 feet / S 09°37.69 E 160°06.69E / 2007 K. Mailautoka leg. [p] // DNA / M. Balke / 2907 [green label, p] // HOLOTYPE ♂ / <italic><tp:taxon-name><tp:taxon-name-part taxon-name-part-type="genus" reg="Copelatus">COPELATUS</tp:taxon-name-part></tp:taxon-name></italic> / <italic><tp:taxon-name><tp:taxon-name-part taxon-name-part-type="genus" reg="Copelatus"/><tp:taxon-name-part taxon-name-part-type="species" reg="laevipennis">laevipennis</tp:taxon-name-part></tp:taxon-name></italic> sp. nov. / Hájek, Shaverdo, Hendrich &amp; Balke det. 2020 [red label, p]” (<named-content xmlns:xlink="http://www.w3.org/1999/xlink" content-type="dwc:institutional_code" xlink:type="simple">ZSMG</named-content>).</p><p><bold><italic>Paratypes</italic>:</bold> 1 ♂, same locality data as holotype, with additional label: “DNA / M. Balke / 3334 [green label, p]” (<named-content xmlns:xlink="http://www.w3.org/1999/xlink" content-type="dwc:institutional_code" xlink:type="simple">NMPC</named-content>); 2 ♀♀, labelled: “Solomon Islands: C-<tp:taxon-name><tp:taxon-name-part taxon-name-part-type="genus" reg="Guadalcanal">Guadalcanal</tp:taxon-name-part></tp:taxon-name>, / 0.5 km N Mbaole, 853 m, 2007, / <named-content xmlns:xlink="http://www.w3.org/1999/xlink" content-type="dwc:verbatimCoordinates" xlink:type="simple"><named-content content-type="geo-json" specific-use="{&#34;type&#34;:&#34;Point&#34;,&#34;coordinates&#34;:[160.114667,-9.628167]}" id="NCID0EJEAG" xlink:type="simple">09°37.69S, 160°06.88E</named-content></named-content>, K. Mailautoka [p]” (<named-content xmlns:xlink="http://www.w3.org/1999/xlink" content-type="dwc:institutional_code" xlink:type="simple">NMPC</named-content>, <named-content xmlns:xlink="http://www.w3.org/1999/xlink" content-type="dwc:institutional_code" xlink:type="simple">ZSMG</named-content>); 10 ♂♂, 7 ♀♀, labelled: “SOLOMON IS.: / <tp:taxon-name><tp:taxon-name-part taxon-name-part-type="genus" reg="Guadalcanal">Guadalcanal</tp:taxon-name-part></tp:taxon-name> Is. / Suta / 27.vi.1956 [p] // E.S.Brown / B.M.1957-201 [p]” (<named-content xmlns:xlink="http://www.w3.org/1999/xlink" content-type="dwc:institutional_code" xlink:type="simple">NHMUK</named-content>, <named-content xmlns:xlink="http://www.w3.org/1999/xlink" content-type="dwc:institutional_code" xlink:type="simple">NMPC</named-content>, <named-content xmlns:xlink="http://www.w3.org/1999/xlink" content-type="dwc:institutional_code" xlink:type="simple">ZSMG</named-content>); 1 ♂, labelled: “5327 [on side, hw] / SOLOMON IS. [red underlined] / <tp:taxon-name><tp:taxon-name-part taxon-name-part-type="genus" reg="Guadalcanal">Guadalcanal</tp:taxon-name-part></tp:taxon-name> [p] / Suta / 27.vi. [hw] 195 [p] 6 [hw] / E.S.Brown [p] / Sangava / R [on reverse, hw] // E.S.BROWN coll / C.I.E. 1957-24 [hw] // E.S.Brown / B.M.1957-201 [p]” (<named-content xmlns:xlink="http://www.w3.org/1999/xlink" content-type="dwc:institutional_code" xlink:type="simple">NHMUK</named-content>); 1 ♂, labelled: “♂ [p] // Type [round label with red frame, p] // SOLOMON IS: / GUADALCANAL / Tenaru R. headwaters. / 1820' 5.viii.53. / In hole in tree trunk. [hw] // Brit.Mus. / 1987-14 [p] // aC 2 [hw] // <tp:taxon-name><tp:taxon-name-part taxon-name-part-type="genus" reg="Copelatus">Copelatus</tp:taxon-name-part></tp:taxon-name> / torosus Type! [hw] / J. Balfour-Browne det., 195 [p] 3 [hw]” (<named-content xmlns:xlink="http://www.w3.org/1999/xlink" content-type="dwc:institutional_code" xlink:type="simple">NHMUK</named-content>). All paratypes with the respective printed red label.</p></tp:treatment-sec><tp:treatment-sec sec-type="description" id="SECID0EDGAG"><title>Description of male holotype.</title><p><bold><italic>Habitus</italic>:</bold> Elongate, oblong-oval, broadest shortly before mid-length of elytra; body distinctly convex in lateral view. Body outline continuous, without discontinuity between pronotum and elytra. Dorsal surface shiny (Fig. <xref ref-type="fig" rid="F2">4</xref>).</p><p><bold><italic>Colouration</italic>:</bold> Body colour pitchy brown; sides of pronotum (except for lateral margin) and appendages paler, ferruginous.</p><p><bold><italic>Head</italic>:</bold> Moderately broad, ca. 0.65 × width of pronotum, trapezoidal. Anterior margin of clypeus indistinctly concave. Antenna with antennomeres long and slender. Reticulation consisting of moderately deeply impressed isodiametric meshes. Punctation double, consisting of coarse setigerous punctures, and very small punctures spread sparsely on surface; row of coarse punctures present around inner margin of eyes, few punctures present at frontal level of eyes, and several punctures anterolaterally to eyes in fronto-clypeal depressions.</p><p><bold><italic>Pronotum</italic>:</bold> Transverse (width/length ratio = 2.78), broadest between posterior angles, lateral margins moderately curved. Sides with lateral beading very thin and indistinct. Reticulation similar to that of head. Punctation similar to that of head; rows of coarse setigerous punctures present along anterior margin, laterally in longitudinal depression close to sides, several punctures present also in basolateral depressions along basal margin. Disc of pronotum with shallow medial longitudinal scratch.</p><p><bold><italic>Elytra</italic>:</bold> Base of elytra as broad as pronotal base; lateral margins of elytra subparallel-sided in basal half, distinctly narrowing in apical half. Elytral striae absent. Reticulation similar to that of head and pronotum, meshes somewhat elongated longitudinally. Punctation consisting of coarse setigerous punctures and very fine sparse punctures. Coarse punctures arranged in three distinct longitudinal puncture lines: two discal and one lateral; another row of punctures present along lateral margin of elytra, and few coarse punctures present also in interspace between discal and lateral puncture lines.</p><p><bold><italic>Legs</italic>:</bold> Protibia modified, angled near base, distinctly broadened anteriorly, club shaped. Pro- and mesotarsomeres 1–3 distinctly broadened, with adhesive setae on their ventral side.</p><p><bold><italic>Ventral side</italic>:</bold> Prosternum sinuate anteriorly, obtusely keeled medially. Prosternal process shortly lanceolate, in cross-section convex, apex obtuse; process distinctly bordered laterally; reticulation almost effaced. Metaventrite with microsculpture consisting of polygonal meshes; lateral parts of metaventrite (“metasternal wings”) tongue-shaped, slender. Metacoxal lines nearly complete, absent only very close to metaventrite. Metacoxal plates covered laterally with long, deep longitudinal strioles; reticulation consisting of extremely elongated, longitudinal polygonal meshes. Metacoxal processes rounded and incised at posterior margin. Abdominal ventrites I and II with longitudinal strioles; ventrites III and IV with oblique strioles laterally. Tuft of setae present antero-medially on ventrites III–V; ventrite VI with setigerous punctures laterally on either side. Abdominal reticulation consisting of elongate polygonal meshes, longitudinal on ventrites I and II, oblique on ventrite III and transverse on ventrites IV–VI. Punctation consisting of fine, sparsely distributed punctures.</p><p><bold><italic>Genitalia</italic>:</bold> Median lobe of aedeagus (Fig. <xref ref-type="fig" rid="F10">18</xref>) sickle-shaped, with evident dorsal and ventral sclerites; dorsal sclerite without surface sculpture and divided into two parts in apical half: left part shorter than right one, both slightly curved, with small crests, notches and truncate apexes (Fig. <xref ref-type="fig" rid="F10">18A, B</xref>); ventral sclerite divided into two parts apically: left part more strongly sclerotised, broader, shorter, with broadly pointed apex, right part longer, partly sclerotised (medially membranous), with elongate, thin apex in shape of very weak hook (Fig. <xref ref-type="fig" rid="F10">18C</xref>).</p><p>Lateral lobes (parameres) of narrow triangular form, with broader subdistal part due to curved setigerous dorsal margin; setae numerous, dense, and strong distally, and distinctly less numerous, weaker, and sparser basally (Fig. <xref ref-type="fig" rid="F10">18D</xref>).</p><p><bold>Female.</bold> Identical to male in habitus. Protibia simple, not angled basally and only slightly broadened distally; pro- and mesotarsomeres not broadened, without adhesive setae.</p></tp:treatment-sec><tp:treatment-sec sec-type="variability" id="SECID0EZIAG"><title>Variability.</title><p>All specimens of the type series agree well with the holotype. There is only slight variability in body colouration: some specimens have head with pale frontal part and dark vertex, and the sides of elytra are indistinctly paler than elytral disc. Few longitudinal strioles present in depression close to posterior angles of pronotum in one female. Small differences were detected also in the shape of the male median lobe: a notch on right part of dorsal sclerite can be almost absent in some specimens (cf. Figs <xref ref-type="fig" rid="F10">18B</xref>, <xref ref-type="fig" rid="F15">23</xref>).</p></tp:treatment-sec><tp:treatment-sec sec-type="description" id="SECID0EHJAG"><title>Measurements.</title><p><abbrev xmlns:xlink="http://www.w3.org/1999/xlink" xlink:title="total length, measured from clypeal margin to apex of elytra" id="ABBRID0ENJAG" xlink:type="simple">TL</abbrev>: 6.3–7.2 mm (mean value: 6.9 ± 0.2 mm); holotype: 6.9 mm. <abbrev xmlns:xlink="http://www.w3.org/1999/xlink" xlink:title="total length minus head length, measured from anterior margin of pronotum to apex of elytra" id="ABBRID0ERJAG" xlink:type="simple">TL-h</abbrev>: 5.7–6.4 mm (mean value: 6.2 ± 0.2 mm); holotype: 6.3 mm. <abbrev xmlns:xlink="http://www.w3.org/1999/xlink" xlink:title="maximum width of body measured at right angle to TL" id="ABBRID0EVJAG" xlink:type="simple">MW</abbrev>: 3.2–3.6 mm (mean value: 3.4 ± 0.1 mm); holotype: 3.4 mm.</p></tp:treatment-sec><tp:treatment-sec sec-type="Differential diagnosis" id="SECID0EZJAG"><title>Differential diagnosis.</title><p>Based on the absence of elytral striae, the new species can be included into the <italic><tp:taxon-name><tp:taxon-name-part taxon-name-part-type="genus" reg="Copelatus">C.</tp:taxon-name-part> <tp:taxon-name-part taxon-name-part-type="species" reg="hydroporoides">hydroporoides</tp:taxon-name-part></tp:taxon-name></italic> species group (or <italic>haemorrhoidalis</italic>, in earlier studies). This species group contains currently 55 species distributed predominantly in Afrotropical and Neotropical regions (<xref ref-type="bibr" rid="B16">Nilsson and Hájek 2020</xref>). Only two species of this group were recently described from the Oriental (Maluku, Indonesia) and Australian regions (Papua New Guinea) by <xref ref-type="bibr" rid="B12">Hájek et al. (2010)</xref> and <xref ref-type="bibr" rid="B15">Megna et al. (2017)</xref>, respectively.</p><p>Based on shape of the median lobe and paramere, <italic><tp:taxon-name><tp:taxon-name-part taxon-name-part-type="genus" reg="Copelatus">C.</tp:taxon-name-part> <tp:taxon-name-part taxon-name-part-type="species" reg="laevipennis">laevipennis</tp:taxon-name-part></tp:taxon-name></italic> sp. nov. is without any doubt closely related to <italic><tp:taxon-name><tp:taxon-name-part taxon-name-part-type="genus" reg="Copelatus">C.</tp:taxon-name-part> <tp:taxon-name-part taxon-name-part-type="species" reg="variistriatus">variistriatus</tp:taxon-name-part></tp:taxon-name></italic> sp. nov., which it resembles also in size, body shape, and colouration, and <italic><tp:taxon-name><tp:taxon-name-part taxon-name-part-type="genus" reg="Copelatus">C.</tp:taxon-name-part> <tp:taxon-name-part taxon-name-part-type="species" reg="urceolus">urceolus</tp:taxon-name-part></tp:taxon-name></italic> sp. nov. The type localities of <italic><tp:taxon-name><tp:taxon-name-part taxon-name-part-type="genus" reg="Copelatus">C.</tp:taxon-name-part> <tp:taxon-name-part taxon-name-part-type="species" reg="laevipennis">laevipennis</tp:taxon-name-part></tp:taxon-name></italic> sp. nov. and <italic><tp:taxon-name><tp:taxon-name-part taxon-name-part-type="genus" reg="Copelatus">C.</tp:taxon-name-part> <tp:taxon-name-part taxon-name-part-type="species" reg="variistriatus">variistriatus</tp:taxon-name-part></tp:taxon-name></italic> sp. nov. are only ca. 20 km apart, although they differ significantly in altitude. Due to great variability of elytral striation in <italic><tp:taxon-name><tp:taxon-name-part taxon-name-part-type="genus" reg="Copelatus">C.</tp:taxon-name-part> <tp:taxon-name-part taxon-name-part-type="species" reg="variistriatus">variistriatus</tp:taxon-name-part></tp:taxon-name></italic> sp. nov. described below, we hesitated first to describe another species, which may represent only a non-striated population of one species. Finally, we have decided to describe both species, because of: 1) <italic><tp:taxon-name><tp:taxon-name-part taxon-name-part-type="genus" reg="Copelatus">C.</tp:taxon-name-part> <tp:taxon-name-part taxon-name-part-type="species" reg="laevipennis">laevipennis</tp:taxon-name-part></tp:taxon-name></italic> sp. nov. has more parallel habitus than <italic><tp:taxon-name><tp:taxon-name-part taxon-name-part-type="genus" reg="Copelatus">C.</tp:taxon-name-part> <tp:taxon-name-part taxon-name-part-type="species" reg="variistriatus">variistriatus</tp:taxon-name-part></tp:taxon-name></italic> sp. nov.; 2) there are no intermediate specimens, i.e., there are no specimens of <italic><tp:taxon-name><tp:taxon-name-part taxon-name-part-type="genus" reg="Copelatus">C.</tp:taxon-name-part> <tp:taxon-name-part taxon-name-part-type="species" reg="variistriatus">variistriatus</tp:taxon-name-part></tp:taxon-name></italic> sp. nov. without elytral striae, and no specimens of <italic><tp:taxon-name><tp:taxon-name-part taxon-name-part-type="genus" reg="Copelatus">C.</tp:taxon-name-part> <tp:taxon-name-part taxon-name-part-type="species" reg="laevipennis">laevipennis</tp:taxon-name-part></tp:taxon-name></italic> sp. nov. with traces of striae; 3) minor differences in the shape of the median lobe can be detected between both species, mainly in shape of the apexes of parts of the dorsal and ventral sclerites (cf. Figs <xref ref-type="fig" rid="F10">18</xref>, <xref ref-type="fig" rid="F14">22</xref>–<xref ref-type="fig" rid="F15">25</xref>); 4) there is significant genetic divergence between both species: uncorrected genetic distances between the sequenced CO1 haplotypes of <italic><tp:taxon-name><tp:taxon-name-part taxon-name-part-type="genus" reg="Copelatus">C.</tp:taxon-name-part> <tp:taxon-name-part taxon-name-part-type="species" reg="laevipennis">laevipennis</tp:taxon-name-part></tp:taxon-name></italic> sp. nov. and <italic><tp:taxon-name><tp:taxon-name-part taxon-name-part-type="genus" reg="Copelatus">C.</tp:taxon-name-part> <tp:taxon-name-part taxon-name-part-type="species" reg="variistriatus">variistriatus</tp:taxon-name-part></tp:taxon-name></italic> sp. nov. are ca. 7% (pers. obs.).</p></tp:treatment-sec><tp:treatment-sec sec-type="etymology" id="SECID0EKPAG"><title>Etymology.</title><p>The species name is composed from Latin adjective <italic>laevis</italic> (-<italic>is</italic>, -<italic>e</italic>, = smooth) and noun <italic>penna</italic> (-<italic>ae</italic>, feminine, = wing), referring to smooth elytra without striae.</p></tp:treatment-sec><tp:treatment-sec sec-type="distribution" id="SECID0E1PAG"><title>Distribution.</title><p>The species is known only from medium altitude area (ca. 600–900 m) in north-central <tp:taxon-name><tp:taxon-name-part taxon-name-part-type="genus" reg="Guadalcanal">Guadalcanal</tp:taxon-name-part></tp:taxon-name>.</p></tp:treatment-sec><tp:treatment-sec sec-type="habitat" id="SECID0EGQAG"><title>Habitat.</title><p>Largely unknown; according to label data, one specimen was collected in a water-filled hole in tree trunk.</p></tp:treatment-sec><tp:treatment-sec><!--Section generated to contain objects referenced in tp:taxon-treatment.--><fig id="F2" position="float" orientation="portrait"><object-id xmlns:xlink="http://www.w3.org/1999/xlink" content-type="doi" xlink:type="simple">10.3897/zookeys.1023.61478.figures3-4</object-id><object-id xmlns:xlink="http://www.w3.org/1999/xlink" content-type="arpha" xlink:type="simple">A3A8A819-EA98-5D7E-8F9E-4702D4F70C63</object-id><label>Figures 3, 4.</label><caption><p>Habitus of <italic><tp:taxon-name><tp:taxon-name-part taxon-name-part-type="genus" reg="Copelatus">Copelatus</tp:taxon-name-part></tp:taxon-name></italic><bold>3</bold><italic><tp:taxon-name><tp:taxon-name-part taxon-name-part-type="genus" reg="Copelatus">C.</tp:taxon-name-part> <tp:taxon-name-part taxon-name-part-type="species" reg="kietensis">kietensis</tp:taxon-name-part></tp:taxon-name></italic> sp. nov. (holotype; <abbrev xmlns:xlink="http://www.w3.org/1999/xlink" xlink:title="total length, measured from clypeal margin to apex of elytra" id="ABBRID0EKZAE" xlink:type="simple">TL</abbrev>: 6.3 mm) <bold>4</bold><italic><tp:taxon-name><tp:taxon-name-part taxon-name-part-type="genus" reg="Copelatus">C.</tp:taxon-name-part> <tp:taxon-name-part taxon-name-part-type="species" reg="laevipennis">laevipennis</tp:taxon-name-part></tp:taxon-name></italic> sp. nov. (holotype; <abbrev xmlns:xlink="http://www.w3.org/1999/xlink" xlink:title="total length, measured from clypeal margin to apex of elytra" id="ABBRID0E2ZAE" xlink:type="simple">TL</abbrev>: 6.9 mm).</p></caption><graphic xmlns:xlink="http://www.w3.org/1999/xlink" xlink:href="zookeys-1023-081-g002.jpg" position="float" orientation="portrait" xlink:type="simple" id="oo_519049.jpg"><uri content-type="original_file" xlink:type="simple">https://binary.pensoft.net/fig/519049</uri></graphic></fig><fig id="F10" position="float" orientation="portrait"><object-id xmlns:xlink="http://www.w3.org/1999/xlink" content-type="doi" xlink:type="simple">10.3897/zookeys.1023.61478.figure18</object-id><object-id xmlns:xlink="http://www.w3.org/1999/xlink" content-type="arpha" xlink:type="simple">11C1769D-1661-5ED7-80E5-1B31A32C2CB3</object-id><label>Figure 18.</label><caption><p>Male genitalia of <italic><tp:taxon-name><tp:taxon-name-part taxon-name-part-type="genus" reg="Copelatus">Copelatus</tp:taxon-name-part> <tp:taxon-name-part taxon-name-part-type="species" reg="laevipennis">laevipennis</tp:taxon-name-part></tp:taxon-name></italic> sp. nov. (holotype) <bold>A</bold> median lobe in lateral view, right side <bold>B</bold> median lobe in lateral view, left side <bold>C</bold> median lobe in ventral view <bold>D</bold> left paramere in external view. Scale bar: 0.5 mm.</p></caption><graphic xmlns:xlink="http://www.w3.org/1999/xlink" xlink:href="zookeys-1023-081-g010.jpg" position="float" orientation="portrait" xlink:type="simple" id="oo_519057.jpg"><uri content-type="original_file" xlink:type="simple">https://binary.pensoft.net/fig/519057</uri></graphic></fig><fig id="F15" position="float" orientation="portrait"><object-id xmlns:xlink="http://www.w3.org/1999/xlink" content-type="doi" xlink:type="simple">10.3897/zookeys.1023.61478.figures23-25</object-id><object-id xmlns:xlink="http://www.w3.org/1999/xlink" content-type="arpha" xlink:type="simple">7327DA3D-17CD-5B48-B745-8221A1BF4715</object-id><label>Figures 23–25.</label><caption><p>Variability of <italic><tp:taxon-name><tp:taxon-name-part taxon-name-part-type="genus" reg="Copelatus">Copelatus</tp:taxon-name-part></tp:taxon-name></italic> male genitalia: median lobe in lateral view, left side <bold>23</bold><italic><tp:taxon-name><tp:taxon-name-part taxon-name-part-type="genus" reg="Copelatus">Copelatus</tp:taxon-name-part> <tp:taxon-name-part taxon-name-part-type="species" reg="laevipennis">laevipennis</tp:taxon-name-part></tp:taxon-name></italic> sp. nov. (paratype) <bold>24, 25</bold><italic><tp:taxon-name><tp:taxon-name-part taxon-name-part-type="genus" reg="Copelatus">C.</tp:taxon-name-part> <tp:taxon-name-part taxon-name-part-type="species" reg="variistriatus">variistriatus</tp:taxon-name-part></tp:taxon-name></italic> sp. nov. (paratypes). Scale bar: 0.5 mm.</p></caption><graphic xmlns:xlink="http://www.w3.org/1999/xlink" xlink:href="zookeys-1023-081-g015.jpg" position="float" orientation="portrait" xlink:type="simple" id="oo_519062.jpg"><uri content-type="original_file" xlink:type="simple">https://binary.pensoft.net/fig/519062</uri></graphic></fig><fig id="F14" position="float" orientation="portrait"><object-id xmlns:xlink="http://www.w3.org/1999/xlink" content-type="doi" xlink:type="simple">10.3897/zookeys.1023.61478.figure22</object-id><object-id xmlns:xlink="http://www.w3.org/1999/xlink" content-type="arpha" xlink:type="simple">2A36F5BB-14CA-5397-BA52-1E1E1B0AD650</object-id><label>Figure 22.</label><caption><p>Male genitalia of <italic><tp:taxon-name><tp:taxon-name-part taxon-name-part-type="genus" reg="Copelatus">Copelatus</tp:taxon-name-part> <tp:taxon-name-part taxon-name-part-type="species" reg="variistriatus">variistriatus</tp:taxon-name-part></tp:taxon-name></italic> sp. nov. (holotype) <bold>A</bold> median lobe in lateral view, right side <bold>B</bold> median lobe in lateral view, left side <bold>C</bold> median lobe in ventral view <bold>D</bold> left paramere in external view. Scale bar: 0.5 mm.</p></caption><graphic xmlns:xlink="http://www.w3.org/1999/xlink" xlink:href="zookeys-1023-081-g014.jpg" position="float" orientation="portrait" xlink:type="simple" id="oo_519061.jpg"><uri content-type="original_file" xlink:type="simple">https://binary.pensoft.net/fig/519061</uri></graphic></fig></tp:treatment-sec><ref-list><ref id="B16"><mixed-citation xmlns:xlink="http://www.w3.org/1999/xlink" xlink:type="simple"><person-group><name name-style="western"><surname>Nilsson</surname><given-names>AN</given-names></name><name name-style="western"><surname>Hájek</surname><given-names>J</given-names></name></person-group> (<year>2020</year>) A World Catalogue of the Family <tp:taxon-name><tp:taxon-name-part taxon-name-part-type="family">Dytiscidae</tp:taxon-name-part></tp:taxon-name>, or the diving beetles (<tp:taxon-name><tp:taxon-name-part taxon-name-part-type="order">Coleoptera</tp:taxon-name-part></tp:taxon-name>, <tp:taxon-name><tp:taxon-name-part taxon-name-part-type="suborder">Adephaga</tp:taxon-name-part></tp:taxon-name>). Version 1.I.2020. Distributed as a PDF file via Internet. <ext-link xlink:type="simple" ext-link-type="uri" xlink:href="http://www.waterbeetles.eu">http://www.waterbeetles.eu</ext-link> [accessed 15 February 2020]</mixed-citation></ref><ref id="B12"><mixed-citation xmlns:xlink="http://www.w3.org/1999/xlink" xlink:type="simple"><person-group><name name-style="western"><surname>Hájek</surname><given-names>J</given-names></name><name name-style="western"><surname>Hendrich</surname><given-names>L</given-names></name><name name-style="western"><surname>Hawlitschek</surname><given-names>O</given-names></name><name name-style="western"><surname>Balke</surname><given-names>M</given-names></name></person-group> (<year>2010</year>) <article-title><italic><tp:taxon-name><tp:taxon-name-part taxon-name-part-type="genus">Copelatus</tp:taxon-name-part> <tp:taxon-name-part taxon-name-part-type="species">sibelaemontis</tp:taxon-name-part></tp:taxon-name></italic> sp. nov. (<tp:taxon-name><tp:taxon-name-part taxon-name-part-type="order">Coleoptera</tp:taxon-name-part></tp:taxon-name>: <tp:taxon-name><tp:taxon-name-part taxon-name-part-type="family">Dytiscidae</tp:taxon-name-part></tp:taxon-name>) from the Moluccas with generic assignment based on morphology and DNA sequence data.</article-title><source>Acta Entomologica Musei Nationalis Pragae</source><volume>50</volume>: <fpage>437</fpage>–<lpage>443</lpage>.</mixed-citation></ref><ref id="B15"><mixed-citation xmlns:xlink="http://www.w3.org/1999/xlink" xlink:type="simple"><person-group><name name-style="western"><surname>Megna</surname><given-names>YS</given-names></name><name name-style="western"><surname>Atthakor</surname><given-names>W</given-names></name><name name-style="western"><surname>Manaono</surname><given-names>M</given-names></name><name name-style="western"><surname>Hendrich</surname><given-names>L</given-names></name><name name-style="western"><surname>Balke</surname><given-names>M</given-names></name></person-group> (<year>2017</year>) <article-title>A new species of <italic><tp:taxon-name><tp:taxon-name-part taxon-name-part-type="genus">Copelatus</tp:taxon-name-part></tp:taxon-name></italic> Erichson, 1832 (<tp:taxon-name><tp:taxon-name-part taxon-name-part-type="order">Coleoptera</tp:taxon-name-part></tp:taxon-name>: <tp:taxon-name><tp:taxon-name-part taxon-name-part-type="family">Dytiscidae</tp:taxon-name-part></tp:taxon-name>: <tp:taxon-name><tp:taxon-name-part taxon-name-part-type="subfamily">Copelatinae</tp:taxon-name-part></tp:taxon-name>) from the Adelbert Range of Papua New Guinea.</article-title><source>Australian Entomologist</source><volume>44</volume>: <fpage>49</fpage>–<lpage>55</lpage>.</mixed-citation></ref></ref-list></tp:taxon-treatment>
