# Supplementary material for: A review of Copelatus diving beetles from the Solomon Islands, reporting the discovery of six new species (Coleoptera, Dytiscidae, Copelatinae)
Source: Zookeys. 2021 Mar 10;1023:81–118. doi: 10.3897/zookeys.1023.61478 (PMC7973068; doi:10.3897/zookeys.1023.61478)
Supplement: XML Treatment for Copelatus portior [file zookeys.1023.61478-treatment5.xml]

<!DOCTYPE tp:taxon-treatment
  PUBLIC "-//TaxonX//DTD Taxonomic Treatment Publishing DTD v0 20100105//EN" "tax-treatment-NSO.dtd">
<tp:taxon-treatment xmlns:tp="http://www.plazi.org/taxpub"><tp:treatment-meta><kwd-group><label>Taxon classification</label><kwd><named-content xmlns:xlink="http://www.w3.org/1999/xlink" content-type="kingdom">Animalia</named-content></kwd><kwd><named-content xmlns:xlink="http://www.w3.org/1999/xlink" content-type="order">Coleoptera</named-content></kwd><kwd><named-content xmlns:xlink="http://www.w3.org/1999/xlink" content-type="family">Dytiscidae</named-content></kwd></kwd-group><mixed-citation publication-type="journal"><person-group><name><surname>Hájek</surname><given-names>Jiří</given-names></name><name><surname>Shaverdo</surname><given-names>Helena</given-names></name><name><surname>Hendrich</surname><given-names>Lars</given-names></name><name><surname>Balke</surname><given-names>Michael</given-names></name></person-group><article-title>A review of <italic><tp:taxon-name><tp:taxon-name-part taxon-name-part-type="genus" reg="Copelatus">Copelatus</tp:taxon-name-part></tp:taxon-name></italic> diving beetles from the Solomon Islands, reporting the discovery of six new species (<tp:taxon-name><tp:taxon-name-part taxon-name-part-type="order">Coleoptera</tp:taxon-name-part></tp:taxon-name>, <tp:taxon-name><tp:taxon-name-part taxon-name-part-type="family">Dytiscidae</tp:taxon-name-part></tp:taxon-name>, <tp:taxon-name><tp:taxon-name-part taxon-name-part-type="subfamily">Copelatinae</tp:taxon-name-part></tp:taxon-name>)</article-title><source>Zookeys</source><day>10</day><month>3</month><year>2021</year><volume>1023</volume><fpage>81</fpage><lpage>118</lpage><pub-id pub-id-type="doi">10.3897/zookeys.1023.61478</pub-id></mixed-citation></tp:treatment-meta><tp:nomenclature><tp:taxon-name><object-id xmlns:xlink="http://www.w3.org/1999/xlink" content-type="arpha" xlink:type="simple">8AF0CA7D-9BD1-5945-BF51-A353D15580A2</object-id>
            <tp:taxon-name-part taxon-name-part-type="genus" reg="Copelatus">Copelatus</tp:taxon-name-part>
            <tp:taxon-name-part taxon-name-part-type="species" reg="portior">portior</tp:taxon-name-part>
          </tp:taxon-name><tp:taxon-authority>Guignot, 1956</tp:taxon-authority><xref ref-type="fig" rid="F3">Figures 5–6</xref><xref ref-type="fig" rid="F11">, 19</xref><tp:nomenclature-citation-list><tp:nomenclature-citation><tp:taxon-name>
                <tp:taxon-name-part taxon-name-part-type="genus" reg="Copelatus">Copelatus</tp:taxon-name-part> <tp:taxon-name-part taxon-name-part-type="species" reg="portior">portior</tp:taxon-name-part></tp:taxon-name><comment>Guignot, 1956: 53 (type locality: “New Hebrides [Vanuatu], Malekula Island”).</comment></tp:nomenclature-citation><tp:nomenclature-citation><tp:taxon-name>
                <tp:taxon-name-part taxon-name-part-type="genus" reg="Copelatus">Copelatus</tp:taxon-name-part> <tp:taxon-name-part taxon-name-part-type="species" reg="divisus">divisus</tp:taxon-name-part></tp:taxon-name><comment>Watts, 1978: 122 (“Seleo, Berlinhafen” [Papua New Guinea, Sandaun Province, Seleo Island); synonymy by <xref ref-type="bibr" rid="B13">Hendrich et al. (2019)</xref>.</comment></tp:nomenclature-citation></tp:nomenclature-citation-list></tp:nomenclature><tp:treatment-sec sec-type="material" id="SECID0EVSAG"><title>Material examined.</title><p><bold><italic><tp:taxon-name><tp:taxon-name-part taxon-name-part-type="genus" reg="Guadalcanal">Guadalcanal</tp:taxon-name-part></tp:taxon-name></italic>:</bold> 1 ♂, Honiara, M.V. light, 8.–12.ix.1953, J.D. Bradley leg.; 1 ♂, Honiara, Kukum, 1962, P.J.M. Greenslade leg.; 1 ♀, same data, but 19.v.1962; 1 ♂, same data, but 20.v.1963; 1♂, same data, but, 2.iii.1965; 1 ♂, 1 ♀, same data, but 12.v.1966 (all <named-content xmlns:xlink="http://www.w3.org/1999/xlink" content-type="dwc:institutional_code" xlink:type="simple">NHMUK</named-content>); 1 ♂, 1 ♀, Mt. Austine, Barana vill. env., <named-content xmlns:xlink="http://www.w3.org/1999/xlink" content-type="dwc:verbatimCoordinates" xlink:type="simple"><named-content content-type="geo-json" specific-use="{&#34;type&#34;:&#34;Point&#34;,&#34;coordinates&#34;:[159.973333,-9.466667]}" id="NCID0ENTAG" xlink:type="simple">09°28.0'S, 159°58.4'E</named-content></named-content>, 280 m, 23.xi.-8.xii.2013, J. Hájek leg. (<named-content xmlns:xlink="http://www.w3.org/1999/xlink" content-type="dwc:institutional_code" xlink:type="simple">NMPC</named-content>, <named-content xmlns:xlink="http://www.w3.org/1999/xlink" content-type="dwc:institutional_code" xlink:type="simple">ZSMG</named-content>).</p><p><bold><italic>Ontong Java</italic>:</bold> 1 ♂, 1 ♀, Keila, 31.i.1955, E.S. Brown leg. (<named-content xmlns:xlink="http://www.w3.org/1999/xlink" content-type="dwc:institutional_code" xlink:type="simple">NHMUK</named-content>); 1 ♀, Leuaniua, 27.i.1955, E.S. Brown leg. (<named-content xmlns:xlink="http://www.w3.org/1999/xlink" content-type="dwc:institutional_code" xlink:type="simple">NHMUK</named-content>).</p></tp:treatment-sec><tp:treatment-sec sec-type="diagnosis" id="SECID0ENUAG"><title>Diagnosis.</title><p>For complete description, see <xref ref-type="bibr" rid="B13">Hendrich et al. (2019)</xref>. Medium sized (<abbrev xmlns:xlink="http://www.w3.org/1999/xlink" xlink:title="total length, measured from clypeal margin to apex of elytra" id="ABBRID0EXUAG" xlink:type="simple">TL</abbrev>: 5.0–5.7 mm), oblong-oval species. Species variable in elytral colouration: elytra from almost uniformly dark brown to black with only base and lateral sides yellowish, to almost yellowish-orange coloured with dark stripes along elytral striae (Fig. <xref ref-type="fig" rid="F3">5</xref>). Elytron with well-impressed six discal striae and a submarginal stria. Female dimorphic; striolate form with dorsal surface almost black, matt and with coarse microreticulation and numerous strioles on elytra and pronotum (Fig. <xref ref-type="fig" rid="F3">6</xref>). Median lobe in lateral view sickle-shaped; broad and subparallel in basal two thirds, thin and regularly curved in apical third; a distinct hammer-like process present in two thirds on ventral side (Fig. <xref ref-type="fig" rid="F11">19</xref>). Parameres broad, “D”-shaped; apical lobes moderately long, club-shaped.</p><fig id="F3" position="float" orientation="portrait"><object-id xmlns:xlink="http://www.w3.org/1999/xlink" content-type="doi" xlink:type="simple">10.3897/zookeys.1023.61478.figures5-6</object-id><object-id xmlns:xlink="http://www.w3.org/1999/xlink" content-type="arpha" xlink:type="simple">13819C28-4A41-58C2-A1C8-527C0075263E</object-id><label>Figures 5, 6.</label><caption><p>Habitus of <italic><tp:taxon-name><tp:taxon-name-part taxon-name-part-type="genus" reg="Copelatus">Copelatus</tp:taxon-name-part></tp:taxon-name></italic><bold>5</bold><italic><tp:taxon-name><tp:taxon-name-part taxon-name-part-type="genus" reg="Copelatus">C.</tp:taxon-name-part> <tp:taxon-name-part taxon-name-part-type="species" reg="portior">portior</tp:taxon-name-part></tp:taxon-name></italic> Guignot, 1956 (male, <tp:taxon-name><tp:taxon-name-part taxon-name-part-type="genus" reg="Guadalcanal">Guadalcanal</tp:taxon-name-part></tp:taxon-name>; <abbrev xmlns:xlink="http://www.w3.org/1999/xlink" xlink:title="total length, measured from clypeal margin to apex of elytra" id="ABBRID0EJWAG" xlink:type="simple">TL</abbrev>: 5.2 mm) <bold>6</bold><italic><tp:taxon-name><tp:taxon-name-part taxon-name-part-type="genus" reg="Copelatus">C.</tp:taxon-name-part> <tp:taxon-name-part taxon-name-part-type="species" reg="portior">portior</tp:taxon-name-part></tp:taxon-name></italic> (striolate female, Papua; <abbrev xmlns:xlink="http://www.w3.org/1999/xlink" xlink:title="total length, measured from clypeal margin to apex of elytra" id="ABBRID0E1WAG" xlink:type="simple">TL</abbrev>: 4.7 mm).</p></caption><graphic xmlns:xlink="http://www.w3.org/1999/xlink" xlink:href="zookeys-1023-081-g003.jpg" position="float" orientation="portrait" xlink:type="simple" id="oo_519050.jpg"><uri content-type="original_file" xlink:type="simple">https://binary.pensoft.net/fig/519050</uri></graphic></fig></tp:treatment-sec><tp:treatment-sec sec-type="distribution" id="SECID0EDXAG"><title>Distribution.</title><p>The species is originally described from northern Papua New Guinea and Vanuatu. It is widely distributed in the Australasian Region: from Lesser Sunda Islands, through New Guinea, northern Australia, and Solomon Islands to Vanuatu. First record from the Solomon Islands.</p></tp:treatment-sec><tp:treatment-sec sec-type="habitat" id="SECID0EIXAG"><title>Habitat.</title><p>Two specimens from Barana were recently collected in a streamlet flowing through secondary forest and gardens near the village; both of them were found in calm water with decaying leaves on the bottom (Fig. <xref ref-type="fig" rid="F16">26</xref>).</p></tp:treatment-sec><tp:treatment-sec><!--Section generated to contain objects referenced in tp:taxon-treatment.--><fig id="F11" position="float" orientation="portrait"><object-id xmlns:xlink="http://www.w3.org/1999/xlink" content-type="doi" xlink:type="simple">10.3897/zookeys.1023.61478.figure19</object-id><object-id xmlns:xlink="http://www.w3.org/1999/xlink" content-type="arpha" xlink:type="simple">26C638BF-3B8A-5613-A977-046402DBCEE6</object-id><label>Figure 19.</label><caption><p>Male genitalia of <italic><tp:taxon-name><tp:taxon-name-part taxon-name-part-type="genus" reg="Copelatus">Copelatus</tp:taxon-name-part> <tp:taxon-name-part taxon-name-part-type="species" reg="portior">portior</tp:taxon-name-part></tp:taxon-name></italic> Guignot, 1956 (Australia) <bold>A</bold> median lobe in lateral view, right side <bold>B</bold> median lobe in lateral view, left side <bold>C</bold> median lobe in ventral view <bold>D</bold> left paramere in external view. Scale bar: 0.5 mm.</p></caption><graphic xmlns:xlink="http://www.w3.org/1999/xlink" xlink:href="zookeys-1023-081-g011.jpg" position="float" orientation="portrait" xlink:type="simple" id="oo_519058.jpg"><uri content-type="original_file" xlink:type="simple">https://binary.pensoft.net/fig/519058</uri></graphic></fig><fig id="F16" position="float" orientation="portrait"><object-id xmlns:xlink="http://www.w3.org/1999/xlink" content-type="doi" xlink:type="simple">10.3897/zookeys.1023.61478.figures26-28</object-id><object-id xmlns:xlink="http://www.w3.org/1999/xlink" content-type="arpha" xlink:type="simple">E599B063-93AC-5EE4-9E44-5011AD29143B</object-id><label>Figures 26–28.</label><caption><p>Habitats of <italic><tp:taxon-name><tp:taxon-name-part taxon-name-part-type="genus" reg="Copelatus">Copelatus</tp:taxon-name-part></tp:taxon-name></italic> in <tp:taxon-name><tp:taxon-name-part taxon-name-part-type="genus" reg="Guadalcanal">Guadalcanal</tp:taxon-name-part></tp:taxon-name><bold>26</bold> temporary forest stream near Barana village <bold>27</bold> shaded pool on the same stream <bold>28</bold> small temporary puddles in a gorge along the road from Barana to Lungga river.</p></caption><graphic xmlns:xlink="http://www.w3.org/1999/xlink" xlink:href="zookeys-1023-081-g016.jpg" position="float" orientation="portrait" xlink:type="simple" id="oo_519063.jpg"><uri content-type="original_file" xlink:type="simple">https://binary.pensoft.net/fig/519063</uri></graphic></fig></tp:treatment-sec><ref-list><ref id="B13"><mixed-citation xmlns:xlink="http://www.w3.org/1999/xlink" xlink:type="simple"><person-group><name name-style="western"><surname>Hendrich</surname><given-names>L</given-names></name><name name-style="western"><surname>Shaverdo</surname><given-names>H</given-names></name><name name-style="western"><surname>Hájek</surname><given-names>J</given-names></name><name name-style="western"><surname>Balke</surname><given-names>M</given-names></name></person-group> (<year>2019</year>) <article-title>Taxonomic revision of Australian <italic><tp:taxon-name><tp:taxon-name-part taxon-name-part-type="genus">Copelatus</tp:taxon-name-part></tp:taxon-name></italic> Erichson, 1832 (<tp:taxon-name><tp:taxon-name-part taxon-name-part-type="order">Coleoptera</tp:taxon-name-part></tp:taxon-name>, <tp:taxon-name><tp:taxon-name-part taxon-name-part-type="family">Dytiscidae</tp:taxon-name-part></tp:taxon-name>, <tp:taxon-name><tp:taxon-name-part taxon-name-part-type="subfamily">Copelatinae</tp:taxon-name-part></tp:taxon-name>).</article-title><source>ZooKeys</source><volume>889</volume>: <fpage>81</fpage>–<lpage>152</lpage>. <ext-link xlink:type="simple" ext-link-type="doi" xlink:href="10.3897/zookeys.889.39090">https://doi.org/10.3897/zookeys.889.39090</ext-link></mixed-citation></ref></ref-list></tp:taxon-treatment>
