# Supplementary material for: A review of Copelatus diving beetles from the Solomon Islands, reporting the discovery of six new species (Coleoptera, Dytiscidae, Copelatinae)
Source: Zookeys. 2021 Mar 10;1023:81–118. doi: 10.3897/zookeys.1023.61478 (PMC7973068; doi:10.3897/zookeys.1023.61478)
Supplement: XML Treatment for Copelatus tulagicus [file zookeys.1023.61478-treatment6.xml]

<!DOCTYPE tp:taxon-treatment
  PUBLIC "-//TaxonX//DTD Taxonomic Treatment Publishing DTD v0 20100105//EN" "tax-treatment-NSO.dtd">
<tp:taxon-treatment xmlns:tp="http://www.plazi.org/taxpub"><tp:treatment-meta><kwd-group><label>Taxon classification</label><kwd><named-content xmlns:xlink="http://www.w3.org/1999/xlink" content-type="kingdom">Animalia</named-content></kwd><kwd><named-content xmlns:xlink="http://www.w3.org/1999/xlink" content-type="order">Coleoptera</named-content></kwd><kwd><named-content xmlns:xlink="http://www.w3.org/1999/xlink" content-type="family">Dytiscidae</named-content></kwd></kwd-group><mixed-citation publication-type="journal"><person-group><name><surname>Hájek</surname><given-names>Jiří</given-names></name><name><surname>Shaverdo</surname><given-names>Helena</given-names></name><name><surname>Hendrich</surname><given-names>Lars</given-names></name><name><surname>Balke</surname><given-names>Michael</given-names></name></person-group><article-title>A review of <italic><tp:taxon-name><tp:taxon-name-part taxon-name-part-type="genus" reg="Copelatus">Copelatus</tp:taxon-name-part></tp:taxon-name></italic> diving beetles from the Solomon Islands, reporting the discovery of six new species (<tp:taxon-name><tp:taxon-name-part taxon-name-part-type="order">Coleoptera</tp:taxon-name-part></tp:taxon-name>, <tp:taxon-name><tp:taxon-name-part taxon-name-part-type="family">Dytiscidae</tp:taxon-name-part></tp:taxon-name>, <tp:taxon-name><tp:taxon-name-part taxon-name-part-type="subfamily">Copelatinae</tp:taxon-name-part></tp:taxon-name>)</article-title><source>Zookeys</source><day>10</day><month>3</month><year>2021</year><volume>1023</volume><fpage>81</fpage><lpage>118</lpage><pub-id pub-id-type="doi">10.3897/zookeys.1023.61478</pub-id></mixed-citation></tp:treatment-meta><tp:nomenclature><tp:taxon-name><object-id xmlns:xlink="http://www.w3.org/1999/xlink" content-type="arpha" xlink:type="simple">224E2F46-8757-58F4-8D27-C066F2D5AFE4</object-id>
            <tp:taxon-name-part taxon-name-part-type="genus" reg="Copelatus">Copelatus</tp:taxon-name-part>
            <tp:taxon-name-part taxon-name-part-type="species" reg="tulagicus">tulagicus</tp:taxon-name-part>
          </tp:taxon-name><tp:taxon-authority>Guignot, 1942</tp:taxon-authority><xref ref-type="fig" rid="F4">Figures 7</xref><xref ref-type="fig" rid="F4">, 8</xref><xref ref-type="fig" rid="F12">, 20</xref><tp:nomenclature-citation-list><tp:nomenclature-citation><tp:taxon-name>
                <tp:taxon-name-part taxon-name-part-type="genus" reg="Copelatus">Copelatus</tp:taxon-name-part> <tp:taxon-name-part taxon-name-part-type="species" reg="apicalis">apicalis</tp:taxon-name-part></tp:taxon-name><comment>J. Balfour-Browne, 1939: 78 (type locality: “Solomon Islands: Tulagi; preoccupied by <tp:taxon-name><tp:taxon-name-part taxon-name-part-type="genus" reg="Copelatus">Copelatus</tp:taxon-name-part> <tp:taxon-name-part taxon-name-part-type="species" reg="apicalis">apicalis</tp:taxon-name-part></tp:taxon-name> Fairmaire, 1898: 465 [currently in genus <tp:taxon-name><tp:taxon-name-part taxon-name-part-type="genus" reg="Madaglymbus">Madaglymbus</tp:taxon-name-part></tp:taxon-name> Shaverdo &amp; Balke, 2008]).</comment></tp:nomenclature-citation><tp:nomenclature-citation><tp:taxon-name>
                <tp:taxon-name-part taxon-name-part-type="genus" reg="Copelatus">Copelatus</tp:taxon-name-part> <tp:taxon-name-part taxon-name-part-type="species" reg="tulagicus">tulagicus</tp:taxon-name-part></tp:taxon-name><comment>Guignot, 1942: 86 (as a replacement name for <tp:taxon-name><tp:taxon-name-part taxon-name-part-type="genus" reg="Copelatus">Copelatus</tp:taxon-name-part> <tp:taxon-name-part taxon-name-part-type="species" reg="apicalis">apicalis</tp:taxon-name-part></tp:taxon-name> J. Balfour-Browne, 1939: 78).</comment></tp:nomenclature-citation></tp:nomenclature-citation-list></tp:nomenclature><tp:treatment-sec sec-type="type material" id="SECID0EX1AG"><title>Type material.</title><p><bold><italic>Holotype</italic>:</bold> ♂, labelled: “Type [round label with red frame, p] // 1826 [hw] // SOLOMON IS. [p] / Tulagi / 3.viii.1934 / on leaf. [hw] / R.A.Lever [p] // Pres.by / Imp.Inst.Ent. / B.M.1936-90. [p] // <tp:taxon-name><tp:taxon-name-part taxon-name-part-type="genus" reg="Copelatus">Copelatus</tp:taxon-name-part></tp:taxon-name> / <tp:taxon-name><tp:taxon-name-part taxon-name-part-type="genus" reg="Copelatus"/><tp:taxon-name-part taxon-name-part-type="species" reg="apicalis">apicalis</tp:taxon-name-part></tp:taxon-name>, / ♂ Type sp. nov. / J.Balfour-Browne [hw]” (<named-content xmlns:xlink="http://www.w3.org/1999/xlink" content-type="dwc:institutional_code" xlink:type="simple">NHMUK</named-content>).</p><p><bold><italic>Paratype</italic>:</bold> ♀, labelled: “Type [round label with red frame, p] // PAPUA: Kokoda [yellow underlined] / I,200ft.v.1933. / L.E.Cheesman. / B.M.1933-577. [p] // <tp:taxon-name><tp:taxon-name-part taxon-name-part-type="genus" reg="Copelatus">Copelatus</tp:taxon-name-part></tp:taxon-name> / <tp:taxon-name><tp:taxon-name-part taxon-name-part-type="genus" reg="Copelatus"/><tp:taxon-name-part taxon-name-part-type="species" reg="apicalis">apicalis</tp:taxon-name-part></tp:taxon-name>, / ♀ Type sp. nov. / J.Balfour-Browne [hw]” (<named-content xmlns:xlink="http://www.w3.org/1999/xlink" content-type="dwc:institutional_code" xlink:type="simple">NHMUK</named-content>).</p></tp:treatment-sec><tp:treatment-sec sec-type="material" id="SECID0ER3AG"><title>Additional material examined.</title><p><bold><italic><tp:taxon-name><tp:taxon-name-part taxon-name-part-type="genus" reg="Guadalcanal">Guadalcanal</tp:taxon-name-part></tp:taxon-name></italic>:</bold> 1 ♀, Kukum, 28.iii.1958, E.S. Brown leg.; 1 ♂, 1 ♀, Kukum, 20.v.1963, P. Greenslade leg.; 1 ♀, same data, but 29.v.1963; 3 ♀♀, same data, but 8.i.1965; 1 ♀, same data, but 26.v.1962; 1 ♂, Mt. Austen, xii.1965–i.1966, P. Greenslade leg. (all <named-content xmlns:xlink="http://www.w3.org/1999/xlink" content-type="dwc:institutional_code" xlink:type="simple">NHMUK</named-content>); 1 ♂, ca 4.5 km S of Barana vill., forest near “Japanese camp” at Moka river, <named-content xmlns:xlink="http://www.w3.org/1999/xlink" content-type="dwc:verbatimCoordinates" xlink:type="simple"><named-content content-type="geo-json" specific-use="{&#34;type&#34;:&#34;Point&#34;,&#34;coordinates&#34;:[159.981667,-9.505000]}" id="NCID0EJ4AG" xlink:type="simple">09°30.3'S, 159°58.9'E</named-content></named-content>; 275 m, 5.–6.xii.2013, J. Hájek leg.; 1 ♀, Mt. Austine, Barana vill. env., <named-content xmlns:xlink="http://www.w3.org/1999/xlink" content-type="dwc:verbatimCoordinates" xlink:type="simple"><named-content content-type="geo-json" specific-use="{&#34;type&#34;:&#34;Point&#34;,&#34;coordinates&#34;:[159.973333,-9.466667]}" id="NCID0ER4AG" xlink:type="simple">09°28.0'S, 159°58.4'E</named-content></named-content>, 280 m, 23.xi.-8.xii.2013, J. Hájek leg. (all <named-content xmlns:xlink="http://www.w3.org/1999/xlink" content-type="dwc:institutional_code" xlink:type="simple">NMPC</named-content>). <bold><italic>Santa Isabel</italic></bold>: 1 ♀, Ysabel, Gatere, 19.ii.1956, E.S. Brown leg. (<named-content xmlns:xlink="http://www.w3.org/1999/xlink" content-type="dwc:institutional_code" xlink:type="simple">NHMUK</named-content>).</p></tp:treatment-sec><tp:treatment-sec sec-type="diagnosis" id="SECID0ED5AG"><title>Diagnosis.</title><p>Medium sized (<abbrev xmlns:xlink="http://www.w3.org/1999/xlink" xlink:title="total length, measured from clypeal margin to apex of elytra" id="ABBRID0EJ5AG" xlink:type="simple">TL</abbrev>: 5.8–6.8 mm), elongate, oblong-oval species. Elytra with transverse testaceous basal band, which does not reach either suture or lateral margin, and with relatively small apical testaceous spot (Figs <xref ref-type="fig" rid="F4">7</xref>, <xref ref-type="fig" rid="F4">8</xref>). Pronotum with short longitudinal strioles near posterior angles. Elytra with six well impressed discal striae and a submarginal stria: striae 1 and 5 beginning more posteriorly than other striae; submarginal stria long, beginning at elytral mid length. Female dimorphic; striolate form with dorsal surface matt and with coarse microreticulation and numerous strioles on pronotum and elytra, except for apex (Fig. <xref ref-type="fig" rid="F4">8</xref>). Median lobe hook-like shaped in lateral view, simple; broadened and with distinct pit in two thirds of its length, apically tapering and strongly curved dorsally (Fig. <xref ref-type="fig" rid="F12">20A–C</xref>). Parameres “D”-shaped; apical lobes moderately long (Fig. <xref ref-type="fig" rid="F12">20D</xref>).</p><fig id="F4" position="float" orientation="portrait"><object-id xmlns:xlink="http://www.w3.org/1999/xlink" content-type="doi" xlink:type="simple">10.3897/zookeys.1023.61478.figures7-8</object-id><object-id xmlns:xlink="http://www.w3.org/1999/xlink" content-type="arpha" xlink:type="simple">D584B603-7828-51AD-9F5D-009101F2B749</object-id><label>Figures 7, 8.</label><caption><p>Habitus of <italic><tp:taxon-name><tp:taxon-name-part taxon-name-part-type="genus" reg="Copelatus">Copelatus</tp:taxon-name-part></tp:taxon-name></italic><bold>7</bold><italic><tp:taxon-name><tp:taxon-name-part taxon-name-part-type="genus" reg="Copelatus">C.</tp:taxon-name-part> <tp:taxon-name-part taxon-name-part-type="species" reg="tulagicus">tulagicus</tp:taxon-name-part></tp:taxon-name></italic> Guignot, 1942 (holotype; <abbrev xmlns:xlink="http://www.w3.org/1999/xlink" xlink:title="total length, measured from clypeal margin to apex of elytra" id="ABBRID0E46AG" xlink:type="simple">TL</abbrev>: 6.5 mm) <bold>8</bold><italic><tp:taxon-name><tp:taxon-name-part taxon-name-part-type="genus" reg="Copelatus">C.</tp:taxon-name-part> <tp:taxon-name-part taxon-name-part-type="species" reg="tulagicus">tulagicus</tp:taxon-name-part></tp:taxon-name></italic> (striolate female, <tp:taxon-name><tp:taxon-name-part taxon-name-part-type="genus" reg="Guadalcanal">Guadalcanal</tp:taxon-name-part></tp:taxon-name>; <abbrev xmlns:xlink="http://www.w3.org/1999/xlink" xlink:title="total length, measured from clypeal margin to apex of elytra" id="ABBRID0EUABG" xlink:type="simple">TL</abbrev>: 6.1 mm).</p></caption><graphic xmlns:xlink="http://www.w3.org/1999/xlink" xlink:href="zookeys-1023-081-g004.jpg" position="float" orientation="portrait" xlink:type="simple" id="oo_519051.jpg"><uri content-type="original_file" xlink:type="simple">https://binary.pensoft.net/fig/519051</uri></graphic></fig></tp:treatment-sec><tp:treatment-sec sec-type="comments" id="SECID0E4ABG"><title>Comments on classification.</title><p>Based on the characteristic hook-like shape of the median lobe, <italic><tp:taxon-name><tp:taxon-name-part taxon-name-part-type="genus" reg="Copelatus">C.</tp:taxon-name-part> <tp:taxon-name-part taxon-name-part-type="species" reg="tulagicus">tulagicus</tp:taxon-name-part></tp:taxon-name></italic> apparently belongs to a complex of species distributed in Sunda Islands and New Guinea, including <italic><tp:taxon-name><tp:taxon-name-part taxon-name-part-type="genus" reg="Copelatus">C.</tp:taxon-name-part> <tp:taxon-name-part taxon-name-part-type="species" reg="geniculatus">geniculatus</tp:taxon-name-part></tp:taxon-name></italic> Sharp, 1882, <italic><tp:taxon-name><tp:taxon-name-part taxon-name-part-type="genus" reg="Copelatus">C.</tp:taxon-name-part> <tp:taxon-name-part taxon-name-part-type="species" reg="gentilis">gentilis</tp:taxon-name-part></tp:taxon-name></italic> Sharp, 1882, <italic><tp:taxon-name><tp:taxon-name-part taxon-name-part-type="genus" reg="Copelatus">C.</tp:taxon-name-part> <tp:taxon-name-part taxon-name-part-type="species" reg="lineatus">lineatus</tp:taxon-name-part></tp:taxon-name></italic> (Guérin-Méneville, 1838), <italic><tp:taxon-name><tp:taxon-name-part taxon-name-part-type="genus" reg="Copelatus">C.</tp:taxon-name-part> <tp:taxon-name-part taxon-name-part-type="species" reg="biroi">biroi</tp:taxon-name-part></tp:taxon-name></italic> Guignot, 1956, and <italic><tp:taxon-name><tp:taxon-name-part taxon-name-part-type="genus" reg="Copelatus">C.</tp:taxon-name-part> <tp:taxon-name-part taxon-name-part-type="species" reg="subterraneus">subterraneus</tp:taxon-name-part></tp:taxon-name></italic> Guéorguiev, 1978 (of the <italic><tp:taxon-name><tp:taxon-name-part taxon-name-part-type="genus" reg="Copelatus">C.</tp:taxon-name-part> <tp:taxon-name-part taxon-name-part-type="species" reg="irinus">irinus</tp:taxon-name-part></tp:taxon-name></italic> species group) and several additional undescribed species; the most closely related species is probably <italic><tp:taxon-name><tp:taxon-name-part taxon-name-part-type="genus" reg="Copelatus">C.</tp:taxon-name-part> <tp:taxon-name-part taxon-name-part-type="species" reg="martinbaehri">martinbaehri</tp:taxon-name-part></tp:taxon-name></italic><xref ref-type="bibr" rid="B13">Hendrich et al., 2019</xref> described recently from southeastern PNG and northern Queensland.</p><p><italic><tp:taxon-name><tp:taxon-name-part taxon-name-part-type="genus" reg="Copelatus">Copelatus</tp:taxon-name-part> <tp:taxon-name-part taxon-name-part-type="species" reg="tulagicus">tulagicus</tp:taxon-name-part></tp:taxon-name></italic> was described based on a male from Solomons and female specimen from southeastern New Guinea (Kokoda). The conspecificity of the female with the male holotype is doubtful with the respect to recently described <italic><tp:taxon-name><tp:taxon-name-part taxon-name-part-type="genus" reg="Copelatus">C.</tp:taxon-name-part> <tp:taxon-name-part taxon-name-part-type="species" reg="martinbaehri">martinbaehri</tp:taxon-name-part></tp:taxon-name></italic> from Central Province (Papua New Guinea), which differs from <italic><tp:taxon-name><tp:taxon-name-part taxon-name-part-type="genus" reg="Copelatus">C.</tp:taxon-name-part> <tp:taxon-name-part taxon-name-part-type="species" reg="tulagicus">tulagicus</tp:taxon-name-part></tp:taxon-name></italic> only in the shorter and straighter apical part of the male median lobe of the aedeagus.</p></tp:treatment-sec><tp:treatment-sec sec-type="distribution" id="SECID0ECFBG"><title>Distribution.</title><p>The species seems to be widely distributed across the New Guinea and the Solomon Islands.</p></tp:treatment-sec><tp:treatment-sec sec-type="habitat" id="SECID0EHFBG"><title>Habitat.</title><p>The specimen from Barana was recently collected together with <italic><tp:taxon-name><tp:taxon-name-part taxon-name-part-type="genus" reg="Copelatus">C.</tp:taxon-name-part> <tp:taxon-name-part taxon-name-part-type="species" reg="portior">portior</tp:taxon-name-part></tp:taxon-name></italic> in a streamlet flowing through secondary forest and gardens near the village (Fig. <xref ref-type="fig" rid="F16">26</xref>). The specimen from Moka River was collected in a small puddle near the river. Some specimens from Kukum were covered with moth scales and they were apparently collected at light.</p></tp:treatment-sec><tp:treatment-sec><!--Section generated to contain objects referenced in tp:taxon-treatment.--><fig id="F12" position="float" orientation="portrait"><object-id xmlns:xlink="http://www.w3.org/1999/xlink" content-type="doi" xlink:type="simple">10.3897/zookeys.1023.61478.figure20</object-id><object-id xmlns:xlink="http://www.w3.org/1999/xlink" content-type="arpha" xlink:type="simple">2CB52503-F4D7-5896-8925-05BEB6FC9F0B</object-id><label>Figure 20.</label><caption><p>Male genitalia of <italic><tp:taxon-name><tp:taxon-name-part taxon-name-part-type="genus" reg="Copelatus">Copelatus</tp:taxon-name-part> <tp:taxon-name-part taxon-name-part-type="species" reg="tulagicus">tulagicus</tp:taxon-name-part></tp:taxon-name></italic> Guignot, 1942 (holotype) <bold>A</bold> median lobe in lateral view, right side <bold>B</bold> median lobe in lateral view, left side <bold>C</bold> median lobe in ventral view <bold>D</bold> left paramere in external view. Scale bar: 0.5 mm.</p></caption><graphic xmlns:xlink="http://www.w3.org/1999/xlink" xlink:href="zookeys-1023-081-g012.jpg" position="float" orientation="portrait" xlink:type="simple" id="oo_519059.jpg"><uri content-type="original_file" xlink:type="simple">https://binary.pensoft.net/fig/519059</uri></graphic></fig><fig id="F16" position="float" orientation="portrait"><object-id xmlns:xlink="http://www.w3.org/1999/xlink" content-type="doi" xlink:type="simple">10.3897/zookeys.1023.61478.figures26-28</object-id><object-id xmlns:xlink="http://www.w3.org/1999/xlink" content-type="arpha" xlink:type="simple">E599B063-93AC-5EE4-9E44-5011AD29143B</object-id><label>Figures 26–28.</label><caption><p>Habitats of <italic><tp:taxon-name><tp:taxon-name-part taxon-name-part-type="genus" reg="Copelatus">Copelatus</tp:taxon-name-part></tp:taxon-name></italic> in <tp:taxon-name><tp:taxon-name-part taxon-name-part-type="genus" reg="Guadalcanal">Guadalcanal</tp:taxon-name-part></tp:taxon-name><bold>26</bold> temporary forest stream near Barana village <bold>27</bold> shaded pool on the same stream <bold>28</bold> small temporary puddles in a gorge along the road from Barana to Lungga river.</p></caption><graphic xmlns:xlink="http://www.w3.org/1999/xlink" xlink:href="zookeys-1023-081-g016.jpg" position="float" orientation="portrait" xlink:type="simple" id="oo_519063.jpg"><uri content-type="original_file" xlink:type="simple">https://binary.pensoft.net/fig/519063</uri></graphic></fig></tp:treatment-sec><ref-list><ref id="B13"><mixed-citation xmlns:xlink="http://www.w3.org/1999/xlink" xlink:type="simple"><person-group><name name-style="western"><surname>Hendrich</surname><given-names>L</given-names></name><name name-style="western"><surname>Shaverdo</surname><given-names>H</given-names></name><name name-style="western"><surname>Hájek</surname><given-names>J</given-names></name><name name-style="western"><surname>Balke</surname><given-names>M</given-names></name></person-group> (<year>2019</year>) <article-title>Taxonomic revision of Australian <italic><tp:taxon-name><tp:taxon-name-part taxon-name-part-type="genus">Copelatus</tp:taxon-name-part></tp:taxon-name></italic> Erichson, 1832 (<tp:taxon-name><tp:taxon-name-part taxon-name-part-type="order">Coleoptera</tp:taxon-name-part></tp:taxon-name>, <tp:taxon-name><tp:taxon-name-part taxon-name-part-type="family">Dytiscidae</tp:taxon-name-part></tp:taxon-name>, <tp:taxon-name><tp:taxon-name-part taxon-name-part-type="subfamily">Copelatinae</tp:taxon-name-part></tp:taxon-name>).</article-title><source>ZooKeys</source><volume>889</volume>: <fpage>81</fpage>–<lpage>152</lpage>. <ext-link xlink:type="simple" ext-link-type="doi" xlink:href="10.3897/zookeys.889.39090">https://doi.org/10.3897/zookeys.889.39090</ext-link></mixed-citation></ref></ref-list></tp:taxon-treatment>
