# Supplementary material for: A review of Copelatus diving beetles from the Solomon Islands, reporting the discovery of six new species (Coleoptera, Dytiscidae, Copelatinae)
Source: Zookeys. 2021 Mar 10;1023:81–118. doi: 10.3897/zookeys.1023.61478 (PMC7973068; doi:10.3897/zookeys.1023.61478)
Supplement: XML Treatment for Copelatus urceolus [file zookeys.1023.61478-treatment7.xml]

<!DOCTYPE tp:taxon-treatment
  PUBLIC "-//TaxonX//DTD Taxonomic Treatment Publishing DTD v0 20100105//EN" "tax-treatment-NSO.dtd">
<tp:taxon-treatment xmlns:tp="http://www.plazi.org/taxpub"><tp:treatment-meta><kwd-group><label>Taxon classification</label><kwd><named-content xmlns:xlink="http://www.w3.org/1999/xlink" content-type="kingdom">Animalia</named-content></kwd><kwd><named-content xmlns:xlink="http://www.w3.org/1999/xlink" content-type="order">Coleoptera</named-content></kwd><kwd><named-content xmlns:xlink="http://www.w3.org/1999/xlink" content-type="family">Dytiscidae</named-content></kwd></kwd-group><mixed-citation publication-type="journal"><person-group><name><surname>Hájek</surname><given-names>Jiří</given-names></name><name><surname>Shaverdo</surname><given-names>Helena</given-names></name><name><surname>Hendrich</surname><given-names>Lars</given-names></name><name><surname>Balke</surname><given-names>Michael</given-names></name></person-group><article-title>A review of <italic><tp:taxon-name><tp:taxon-name-part taxon-name-part-type="genus" reg="Copelatus">Copelatus</tp:taxon-name-part></tp:taxon-name></italic> diving beetles from the Solomon Islands, reporting the discovery of six new species (<tp:taxon-name><tp:taxon-name-part taxon-name-part-type="order">Coleoptera</tp:taxon-name-part></tp:taxon-name>, <tp:taxon-name><tp:taxon-name-part taxon-name-part-type="family">Dytiscidae</tp:taxon-name-part></tp:taxon-name>, <tp:taxon-name><tp:taxon-name-part taxon-name-part-type="subfamily">Copelatinae</tp:taxon-name-part></tp:taxon-name>)</article-title><source>Zookeys</source><day>10</day><month>3</month><year>2021</year><volume>1023</volume><fpage>81</fpage><lpage>118</lpage><pub-id pub-id-type="doi">10.3897/zookeys.1023.61478</pub-id></mixed-citation></tp:treatment-meta><tp:nomenclature><tp:taxon-name><object-id xmlns:xlink="http://www.w3.org/1999/xlink" content-type="arpha" xlink:type="simple">CBB4A4F2-4975-572D-AB8D-E316F2A55391</object-id>
            <tp:taxon-name-part taxon-name-part-type="genus" reg="Copelatus">Copelatus</tp:taxon-name-part>
            <tp:taxon-name-part taxon-name-part-type="species" reg="urceolus">urceolus</tp:taxon-name-part>
            <object-id xmlns:xlink="http://www.w3.org/1999/xlink" content-type="zoobank" xlink:type="simple">http://zoobank.org/F1E81914-2D6C-4163-A5E9-6916D097F308</object-id>
          </tp:taxon-name><tp:taxon-status xmlns:xlink="http://www.w3.org/1999/xlink" xlink:type="simple">sp. nov.</tp:taxon-status><xref ref-type="fig" rid="F5">Figures 9</xref><xref ref-type="fig" rid="F13">, 21</xref></tp:nomenclature><tp:treatment-sec sec-type="type locality" id="SECID0EMHBG"><title>Type locality.</title><p>Solomon Islands, <tp:taxon-name><tp:taxon-name-part taxon-name-part-type="genus" reg="Guadalcanal">Guadalcanal</tp:taxon-name-part></tp:taxon-name>, Vulavula River.</p></tp:treatment-sec><tp:treatment-sec sec-type="type material" id="SECID0EYHBG"><title>Type material.</title><p><bold><italic>Holotype</italic>:</bold> ♂, labelled: “♂ [p] // Type [round label with red frame, p] // SOLOMON IS: / GUADALCANAL / 1720' 6.viii.53. [hw] // Small pool on top / of large boulder in Vulavula River. [hw] // Brit.Mus. / 1987-14 [p] // aD 2 [hw] // <tp:taxon-name><tp:taxon-name-part taxon-name-part-type="genus" reg="Copelatus">Copelatus</tp:taxon-name-part></tp:taxon-name> / <tp:taxon-name><tp:taxon-name-part taxon-name-part-type="genus" reg="Copelatus"/><tp:taxon-name-part taxon-name-part-type="species" reg="urceolus">urceolus</tp:taxon-name-part></tp:taxon-name> Type! [hw] / J. Balfour-Browne det., 195 [p] 3 [hw]” (<named-content xmlns:xlink="http://www.w3.org/1999/xlink" content-type="dwc:institutional_code" xlink:type="simple">NHMUK</named-content>).</p></tp:treatment-sec><tp:treatment-sec sec-type="description" id="SECID0EXIBG"><title>Description of male holotype.</title><p><bold><italic>Habitus</italic>:</bold> Elongate, oblong-oval, broadest before mid-length of elytra; body distinctly convex in lateral view. Body outline continuous, without discontinuity between pronotum and elytra. Dorsal surface shiny (Fig. <xref ref-type="fig" rid="F5">9</xref>).</p><fig id="F5" position="float" orientation="portrait"><object-id xmlns:xlink="http://www.w3.org/1999/xlink" content-type="doi" xlink:type="simple">10.3897/zookeys.1023.61478.figures9-12</object-id><object-id xmlns:xlink="http://www.w3.org/1999/xlink" content-type="arpha" xlink:type="simple">513F3569-8BE0-5B1A-BAAB-BE447247C2DA</object-id><label>Figures 9–12.</label><caption><p>Habitus of <italic><tp:taxon-name><tp:taxon-name-part taxon-name-part-type="genus" reg="Copelatus">Copelatus</tp:taxon-name-part></tp:taxon-name></italic><bold>9</bold><italic><tp:taxon-name><tp:taxon-name-part taxon-name-part-type="genus" reg="Copelatus">C.</tp:taxon-name-part> <tp:taxon-name-part taxon-name-part-type="species" reg="urceolus">urceolus</tp:taxon-name-part></tp:taxon-name></italic> sp. nov. (holotype, <abbrev xmlns:xlink="http://www.w3.org/1999/xlink" xlink:title="total length, measured from clypeal margin to apex of elytra" id="ABBRID0ECKBG" xlink:type="simple">TL</abbrev>: 5.1 mm) <bold>10</bold><italic><tp:taxon-name><tp:taxon-name-part taxon-name-part-type="genus" reg="Copelatus">C.</tp:taxon-name-part> <tp:taxon-name-part taxon-name-part-type="species" reg="variistriatus">variistriatus</tp:taxon-name-part></tp:taxon-name></italic> sp. nov. (holotype; <abbrev xmlns:xlink="http://www.w3.org/1999/xlink" xlink:title="total length, measured from clypeal margin to apex of elytra" id="ABBRID0ETKBG" xlink:type="simple">TL</abbrev>: 6.6 mm) <bold>11</bold><italic><tp:taxon-name><tp:taxon-name-part taxon-name-part-type="genus" reg="Copelatus">C.</tp:taxon-name-part> <tp:taxon-name-part taxon-name-part-type="species" reg="variistriatus">variistriatus</tp:taxon-name-part></tp:taxon-name></italic> sp. nov. (male paratype with reduced striae; <abbrev xmlns:xlink="http://www.w3.org/1999/xlink" xlink:title="total length, measured from clypeal margin to apex of elytra" id="ABBRID0EELBG" xlink:type="simple">TL</abbrev>: 6.2 mm) <bold>12</bold><italic><tp:taxon-name><tp:taxon-name-part taxon-name-part-type="genus" reg="Copelatus">C.</tp:taxon-name-part> <tp:taxon-name-part taxon-name-part-type="species" reg="variistriatus">variistriatus</tp:taxon-name-part></tp:taxon-name></italic> sp. nov. (striolate female paratype; <abbrev xmlns:xlink="http://www.w3.org/1999/xlink" xlink:title="total length, measured from clypeal margin to apex of elytra" id="ABBRID0EVLBG" xlink:type="simple">TL</abbrev>: 5.9 mm).</p></caption><graphic xmlns:xlink="http://www.w3.org/1999/xlink" xlink:href="zookeys-1023-081-g005.jpg" position="float" orientation="portrait" xlink:type="simple" id="oo_519052.jpg"><uri content-type="original_file" xlink:type="simple">https://binary.pensoft.net/fig/519052</uri></graphic></fig><p><bold><italic>Colouration</italic>:</bold> Head, lateral parts of pronotum, appendages and prosternum orange-ferruginous; elytra, meso- and metaventrite, and abdomen pitchy brown; anterior margin and midpart of pronotum darkest, brown.</p><p><bold><italic>Head</italic>:</bold> Moderately broad, ca. 0.60 × width of pronotum, trapezoidal. Anterior margin of clypeus indistinctly concave. Antenna with antennomeres long and slender. Reticulation consisting of moderately deeply impressed isodiametric meshes. Punctation double, consisting of coarse setigerous punctures, and very small punctures spread sparsely on surface; row of coarse punctures present around inner margin of eyes, few punctures present at frontal level of eyes, and several punctures anterolaterally to eyes in fronto-clypeal depressions.</p><p><bold><italic>Pronotum</italic>:</bold> Transverse (width/length ratio = 2.48), broadest between posterior angles, lateral margins moderately curved. Sides with lateral beading thin, but distinct except for anterior angles. Reticulation similar to that of head. Punctation similar to that of head; rows of coarse setigerous punctures present along anterior margin, laterally in longitudinal depression close to sides, several punctures present also in basolateral depressions along basal margin. Centre of disc with medial longitudinal smooth line.</p><p><bold><italic>Elytra</italic>:</bold> Base of elytra as broad as pronotal base; lateral margins of elytra curved, distinctly narrowing in apical half. Elytral striae absent. Reticulation similar to that of head and pronotum. Punctation consisting of coarse setigerous punctures and very fine sparse punctures. Coarse punctures arranged in three distinct longitudinal puncture lines: two discal and lateral; another row of punctures present along lateral margin of elytra, and few coarse punctures present also in interspace between discal and lateral puncture lines.</p><p><bold><italic>Legs</italic>:</bold> Protibia modified, angled near base, distinctly broadened anteriorly, club shaped. Pro- and mesotarsomeres 1–3 distinctly broadened, with adhesive setae on their ventral side.</p><p><bold><italic>Ventral side</italic>:</bold> Prosternum sinuate anteriorly, obtusely keeled medially. Prosternal process shortly lanceolate, in cross-section convex, apex obtuse; process distinctly bordered; reticulation almost effaced. Metaventrite with microsculpture consisting of polygonal meshes; lateral parts of metaventrite (“metasternal wings”) tongue-shaped, slender. Metacoxal lines nearly complete, absent only very close to metaventrite. Metacoxal plates covered laterally with long, deep longitudinal strioles; reticulation consisting of extremely elongated, longitudinal polygonal meshes. Metacoxal processes rounded and incised at posterior margin. Abdominal ventrites I–II with longitudinal strioles. Tuft of setae present antero-medially on ventrites III–V; ventrite VI with setigerous punctures laterally on either side. Abdominal reticulation consisting of elongate polygonal meshes, longitudinal on ventrites I and II, oblique on ventrite III, and transverse on ventrites IV–VI. Punctation consisting of fine, sparsely distributed punctures.</p><p><bold><italic>Genitalia</italic>:</bold> Median lobe of aedeagus (Fig. <xref ref-type="fig" rid="F13">21</xref>) sickle-shaped, with evident dorsal and ventral sclerites; dorsal sclerite without surface sculpture and divided into two parts in apical half: left part distinctly shorter than right one, parts slightly curved, with crests and broadly pointed apexes (Fig. <xref ref-type="fig" rid="F13">21A, B</xref>); ventral sclerite divided into two parts apically: left part sclerotised, broader, shorter, with broadly pointed apex, right part longer, partly sclerotised (apically membranous), asymmetrically concave, with long, thin, rounded apex (Fig. <xref ref-type="fig" rid="F13">21C</xref>).</p><p>Lateral lobes (parameres) of narrow triangular form, with broader subdistal part due to curved setigerous dorsal margin; setae numerous, dense, and strong distally, and distinctly less numerous, weaker, and sparser basally (Fig. <xref ref-type="fig" rid="F13">21D</xref>).</p><p><bold>Female.</bold> Unknown.</p></tp:treatment-sec><tp:treatment-sec sec-type="description" id="SECID0EFOBG"><title>Measurements.</title><p><abbrev xmlns:xlink="http://www.w3.org/1999/xlink" xlink:title="total length, measured from clypeal margin to apex of elytra" id="ABBRID0ELOBG" xlink:type="simple">TL</abbrev>: 5.1 mm. <abbrev xmlns:xlink="http://www.w3.org/1999/xlink" xlink:title="total length minus head length, measured from anterior margin of pronotum to apex of elytra" id="ABBRID0EPOBG" xlink:type="simple">TL-h</abbrev>: 4.5 mm. <abbrev xmlns:xlink="http://www.w3.org/1999/xlink" xlink:title="maximum width of body measured at right angle to TL" id="ABBRID0ETOBG" xlink:type="simple">MW</abbrev>: 2.5 mm.</p></tp:treatment-sec><tp:treatment-sec sec-type="Differential diagnosis" id="SECID0EXOBG"><title>Differential diagnosis.</title><p>Member of the <italic><tp:taxon-name><tp:taxon-name-part taxon-name-part-type="genus" reg="Copelatus">Copelatus</tp:taxon-name-part> <tp:taxon-name-part taxon-name-part-type="species" reg="hydroporoides">hydroporoides</tp:taxon-name-part></tp:taxon-name></italic> species group, see under <italic><tp:taxon-name><tp:taxon-name-part taxon-name-part-type="genus" reg="Copelatus">C.</tp:taxon-name-part> <tp:taxon-name-part taxon-name-part-type="species" reg="laevipennis">laevipennis</tp:taxon-name-part></tp:taxon-name></italic> sp. nov. <italic><tp:taxon-name><tp:taxon-name-part taxon-name-part-type="genus" reg="Copelatus">Copelatus</tp:taxon-name-part> <tp:taxon-name-part taxon-name-part-type="species" reg="urceolus">urceolus</tp:taxon-name-part></tp:taxon-name></italic> sp. nov. is most likely related to <italic><tp:taxon-name><tp:taxon-name-part taxon-name-part-type="genus" reg="Copelatus">C.</tp:taxon-name-part> <tp:taxon-name-part taxon-name-part-type="species" reg="laevipennis">laevipennis</tp:taxon-name-part></tp:taxon-name></italic> sp. nov. and <italic><tp:taxon-name><tp:taxon-name-part taxon-name-part-type="genus" reg="Copelatus">C.</tp:taxon-name-part> <tp:taxon-name-part taxon-name-part-type="species" reg="variistriatus">variistriatus</tp:taxon-name-part></tp:taxon-name></italic> sp. nov. It differs from both mentioned species in smaller body length, different shape of median lobe of male genitalia (cf. Figs <xref ref-type="fig" rid="F11">19</xref>, <xref ref-type="fig" rid="F13">21</xref>, <xref ref-type="fig" rid="F14">22</xref>), and from the latter species also in absence of elytral striae.</p></tp:treatment-sec><tp:treatment-sec sec-type="etymology" id="SECID0EARBG"><title>Etymology.</title><p>We adopted the manuscript name used by J. Balfour-Browne. Latin noun <italic><tp:taxon-name><tp:taxon-name-part taxon-name-part-type="genus" reg="Copelatus"/><tp:taxon-name-part taxon-name-part-type="species" reg="urceolus">urceolus</tp:taxon-name-part></tp:taxon-name></italic> (-<italic>i</italic>, masculinum) means small pitcher or jug, referring probably to the habitat in which the type specimen was caught; the name is used in the nominative case, standing in apposition.</p></tp:treatment-sec><tp:treatment-sec sec-type="distribution" id="SECID0ESRBG"><title>Distribution.</title><p>The species is known only from the type locality in central <tp:taxon-name><tp:taxon-name-part taxon-name-part-type="genus" reg="Guadalcanal">Guadalcanal</tp:taxon-name-part></tp:taxon-name>.</p></tp:treatment-sec><tp:treatment-sec><!--Section generated to contain objects referenced in tp:taxon-treatment.--><fig id="F13" position="float" orientation="portrait"><object-id xmlns:xlink="http://www.w3.org/1999/xlink" content-type="doi" xlink:type="simple">10.3897/zookeys.1023.61478.figure21</object-id><object-id xmlns:xlink="http://www.w3.org/1999/xlink" content-type="arpha" xlink:type="simple">A828DED8-17B0-502D-9FD2-C3CE7B649D43</object-id><label>Figure 21.</label><caption><p>Male genitalia of <italic><tp:taxon-name><tp:taxon-name-part taxon-name-part-type="genus" reg="Copelatus">Copelatus</tp:taxon-name-part> <tp:taxon-name-part taxon-name-part-type="species" reg="urceolus">urceolus</tp:taxon-name-part></tp:taxon-name></italic> sp. nov. (holotype) <bold>A</bold> median lobe in lateral view, right side <bold>B</bold> median lobe in lateral view, left side <bold>C</bold> median lobe in ventral view <bold>D</bold> left paramere in external view. Scale bar: 0.5 mm.</p></caption><graphic xmlns:xlink="http://www.w3.org/1999/xlink" xlink:href="zookeys-1023-081-g013.jpg" position="float" orientation="portrait" xlink:type="simple" id="oo_519060.jpg"><uri content-type="original_file" xlink:type="simple">https://binary.pensoft.net/fig/519060</uri></graphic></fig><fig id="F11" position="float" orientation="portrait"><object-id xmlns:xlink="http://www.w3.org/1999/xlink" content-type="doi" xlink:type="simple">10.3897/zookeys.1023.61478.figure19</object-id><object-id xmlns:xlink="http://www.w3.org/1999/xlink" content-type="arpha" xlink:type="simple">26C638BF-3B8A-5613-A977-046402DBCEE6</object-id><label>Figure 19.</label><caption><p>Male genitalia of <italic><tp:taxon-name><tp:taxon-name-part taxon-name-part-type="genus" reg="Copelatus">Copelatus</tp:taxon-name-part> <tp:taxon-name-part taxon-name-part-type="species" reg="portior">portior</tp:taxon-name-part></tp:taxon-name></italic> Guignot, 1956 (Australia) <bold>A</bold> median lobe in lateral view, right side <bold>B</bold> median lobe in lateral view, left side <bold>C</bold> median lobe in ventral view <bold>D</bold> left paramere in external view. Scale bar: 0.5 mm.</p></caption><graphic xmlns:xlink="http://www.w3.org/1999/xlink" xlink:href="zookeys-1023-081-g011.jpg" position="float" orientation="portrait" xlink:type="simple" id="oo_519058.jpg"><uri content-type="original_file" xlink:type="simple">https://binary.pensoft.net/fig/519058</uri></graphic></fig><fig id="F14" position="float" orientation="portrait"><object-id xmlns:xlink="http://www.w3.org/1999/xlink" content-type="doi" xlink:type="simple">10.3897/zookeys.1023.61478.figure22</object-id><object-id xmlns:xlink="http://www.w3.org/1999/xlink" content-type="arpha" xlink:type="simple">2A36F5BB-14CA-5397-BA52-1E1E1B0AD650</object-id><label>Figure 22.</label><caption><p>Male genitalia of <italic><tp:taxon-name><tp:taxon-name-part taxon-name-part-type="genus" reg="Copelatus">Copelatus</tp:taxon-name-part> <tp:taxon-name-part taxon-name-part-type="species" reg="variistriatus">variistriatus</tp:taxon-name-part></tp:taxon-name></italic> sp. nov. (holotype) <bold>A</bold> median lobe in lateral view, right side <bold>B</bold> median lobe in lateral view, left side <bold>C</bold> median lobe in ventral view <bold>D</bold> left paramere in external view. Scale bar: 0.5 mm.</p></caption><graphic xmlns:xlink="http://www.w3.org/1999/xlink" xlink:href="zookeys-1023-081-g014.jpg" position="float" orientation="portrait" xlink:type="simple" id="oo_519061.jpg"><uri content-type="original_file" xlink:type="simple">https://binary.pensoft.net/fig/519061</uri></graphic></fig></tp:treatment-sec></tp:taxon-treatment>
