# Supplementary material for: A review of Copelatus diving beetles from the Solomon Islands, reporting the discovery of six new species (Coleoptera, Dytiscidae, Copelatinae)
Source: Zookeys. 2021 Mar 10;1023:81–118. doi: 10.3897/zookeys.1023.61478 (PMC7973068; doi:10.3897/zookeys.1023.61478)
Supplement: XML Treatment for Copelatus [file zookeys.1023.61478-treatment10.xml]

<!DOCTYPE tp:taxon-treatment
  PUBLIC "-//TaxonX//DTD Taxonomic Treatment Publishing DTD v0 20100105//EN" "tax-treatment-NSO.dtd">
<tp:taxon-treatment xmlns:tp="http://www.plazi.org/taxpub"><tp:treatment-meta><kwd-group><label>Taxon classification</label><kwd><named-content xmlns:xlink="http://www.w3.org/1999/xlink" content-type="kingdom">Animalia</named-content></kwd><kwd><named-content xmlns:xlink="http://www.w3.org/1999/xlink" content-type="order">Coleoptera</named-content></kwd><kwd><named-content xmlns:xlink="http://www.w3.org/1999/xlink" content-type="family">Dytiscidae</named-content></kwd></kwd-group><mixed-citation publication-type="journal"><person-group><name><surname>Hájek</surname><given-names>Jiří</given-names></name><name><surname>Shaverdo</surname><given-names>Helena</given-names></name><name><surname>Hendrich</surname><given-names>Lars</given-names></name><name><surname>Balke</surname><given-names>Michael</given-names></name></person-group><article-title>A review of <italic><tp:taxon-name><tp:taxon-name-part taxon-name-part-type="genus" reg="Copelatus">Copelatus</tp:taxon-name-part></tp:taxon-name></italic> diving beetles from the Solomon Islands, reporting the discovery of six new species (<tp:taxon-name><tp:taxon-name-part taxon-name-part-type="order">Coleoptera</tp:taxon-name-part></tp:taxon-name>, <tp:taxon-name><tp:taxon-name-part taxon-name-part-type="family">Dytiscidae</tp:taxon-name-part></tp:taxon-name>, <tp:taxon-name><tp:taxon-name-part taxon-name-part-type="subfamily">Copelatinae</tp:taxon-name-part></tp:taxon-name>)</article-title><source>Zookeys</source><day>10</day><month>3</month><year>2021</year><volume>1023</volume><fpage>81</fpage><lpage>118</lpage><pub-id pub-id-type="doi">10.3897/zookeys.1023.61478</pub-id></mixed-citation></tp:treatment-meta><tp:nomenclature><tp:taxon-name><object-id xmlns:xlink="http://www.w3.org/1999/xlink" content-type="arpha" xlink:type="simple">9D703EEA-8536-55C4-9CD2-2DE5836130A8</object-id>
            <tp:taxon-name-part taxon-name-part-type="genus" reg="Copelatus">Copelatus</tp:taxon-name-part>
          </tp:taxon-name><tp:taxon-authority>sp. 2</tp:taxon-authority><xref ref-type="fig" rid="F6">Figure 14</xref></tp:nomenclature><tp:treatment-sec sec-type="material" id="SECID0EPFAI"><title>Material examined.</title><p><bold><italic><tp:taxon-name><tp:taxon-name-part taxon-name-part-type="genus" reg="Guadalcanal">Guadalcanal</tp:taxon-name-part></tp:taxon-name></italic>:</bold> 3 ♀♀, 0.5 km N Mbaole, <named-content xmlns:xlink="http://www.w3.org/1999/xlink" content-type="dwc:verbatimCoordinates" xlink:type="simple"><named-content content-type="geo-json" specific-use="{&#34;type&#34;:&#34;Point&#34;,&#34;coordinates&#34;:[160.111500,-9.628167]}" id="NCID0ECGAI" xlink:type="simple">09°37.69'S, 160°06.69'E</named-content></named-content>, 2799 feet, 2007, K. Mailautoka leg. (<named-content xmlns:xlink="http://www.w3.org/1999/xlink" content-type="dwc:institutional_code" xlink:type="simple">ZSMG</named-content>).</p></tp:treatment-sec><tp:treatment-sec sec-type="diagnosis" id="SECID0EMGAI"><title>Diagnosis.</title><p>Medium sized (<abbrev xmlns:xlink="http://www.w3.org/1999/xlink" xlink:title="total length, measured from clypeal margin to apex of elytra" id="ABBRID0ESGAI" xlink:type="simple">TL</abbrev>: 7.2–7.9 mm), elongate, oblong-oval species. Head testaceous, with dark band posterior to eyes; pronotum brownish, with broad testaceous sides; elytra brown blackish, with thin transverse testaceous basal band and somewhat paler brown apical part. Pronotum and elytra (except for apical fifth) densely covered with long longitudinal strioles. Elytral striation due to presence of striolae could not be observed; presence of at least five discal striae is perceptible in the non-striolate apical part of elytra (Fig. <xref ref-type="fig" rid="F6">14</xref>).</p></tp:treatment-sec><tp:treatment-sec sec-type="comments" id="SECID0E1GAI"><title>Comments to classification.</title><p>The striolate female could not be associated with any current species group of <italic><tp:taxon-name><tp:taxon-name-part taxon-name-part-type="genus" reg="Copelatus">Copelatus</tp:taxon-name-part></tp:taxon-name></italic>. They do not fit to any currently known species from the Solomon Islands. Without a male available for study, we leave this taxon unidentified to species level.</p></tp:treatment-sec><tp:treatment-sec sec-type="distribution" id="SECID0EHHAI"><title>Distribution.</title><p>The species is known only from a single medium altitude locality in north-central <tp:taxon-name><tp:taxon-name-part taxon-name-part-type="genus" reg="Guadalcanal">Guadalcanal</tp:taxon-name-part></tp:taxon-name>.</p><fig id="F7" position="float" orientation="portrait"><object-id xmlns:xlink="http://www.w3.org/1999/xlink" content-type="doi" xlink:type="simple">10.3897/zookeys.1023.61478.figure15</object-id><object-id xmlns:xlink="http://www.w3.org/1999/xlink" content-type="arpha" xlink:type="simple">1A244470-DB75-5466-9529-D72CBAFEB0BD</object-id><label>Figure 15.</label><caption><p>Male genitalia of <italic><tp:taxon-name><tp:taxon-name-part taxon-name-part-type="genus" reg="Copelatus">Copelatus</tp:taxon-name-part> <tp:taxon-name-part taxon-name-part-type="species" reg="baranensis">baranensis</tp:taxon-name-part></tp:taxon-name></italic> sp. nov. (holotype) <bold>A</bold> median lobe in lateral view, right side <bold>B</bold> median lobe in lateral view, left side <bold>C</bold> median lobe in ventral view <bold>D</bold> left paramere in external view. Scale bar: 0.5 mm.</p></caption><graphic xmlns:xlink="http://www.w3.org/1999/xlink" xlink:href="zookeys-1023-081-g007.jpg" position="float" orientation="portrait" xlink:type="simple" id="oo_519054.jpg"><uri content-type="original_file" xlink:type="simple">https://binary.pensoft.net/fig/519054</uri></graphic></fig><fig id="F8" position="float" orientation="portrait"><object-id xmlns:xlink="http://www.w3.org/1999/xlink" content-type="doi" xlink:type="simple">10.3897/zookeys.1023.61478.figure16</object-id><object-id xmlns:xlink="http://www.w3.org/1999/xlink" content-type="arpha" xlink:type="simple">DA3FE655-63D8-5EE2-84DE-D8EB8F37A706</object-id><label>Figure 16.</label><caption><p>Male genitalia of <italic><tp:taxon-name><tp:taxon-name-part taxon-name-part-type="genus" reg="Copelatus">Copelatus</tp:taxon-name-part> <tp:taxon-name-part taxon-name-part-type="species" reg="bougainvillensis">bougainvillensis</tp:taxon-name-part></tp:taxon-name></italic> sp. nov. (holotype) <bold>A</bold> median lobe in lateral view, right side <bold>B</bold> median lobe in lateral view, left side <bold>C</bold> median lobe in ventral view <bold>D</bold> left paramere in external view. Scale bar: 0.5 mm.</p></caption><graphic xmlns:xlink="http://www.w3.org/1999/xlink" xlink:href="zookeys-1023-081-g008.jpg" position="float" orientation="portrait" xlink:type="simple" id="oo_519055.jpg"><uri content-type="original_file" xlink:type="simple">https://binary.pensoft.net/fig/519055</uri></graphic></fig><fig id="F9" position="float" orientation="portrait"><object-id xmlns:xlink="http://www.w3.org/1999/xlink" content-type="doi" xlink:type="simple">10.3897/zookeys.1023.61478.figure17</object-id><object-id xmlns:xlink="http://www.w3.org/1999/xlink" content-type="arpha" xlink:type="simple">584AEBA6-10E2-5D85-88D1-0D1201795757</object-id><label>Figure 17.</label><caption><p>Male genitalia of <italic><tp:taxon-name><tp:taxon-name-part taxon-name-part-type="genus" reg="Copelatus">Copelatus</tp:taxon-name-part> <tp:taxon-name-part taxon-name-part-type="species" reg="kietensis">kietensis</tp:taxon-name-part></tp:taxon-name></italic> sp. nov. (holotype) <bold>A</bold> median lobe in lateral view, right side <bold>B</bold> median lobe in lateral view, left side <bold>C</bold> median lobe in ventral view <bold>D</bold> left paramere in external view. Scale bar: 0.5 mm.</p></caption><graphic xmlns:xlink="http://www.w3.org/1999/xlink" xlink:href="zookeys-1023-081-g009.jpg" position="float" orientation="portrait" xlink:type="simple" id="oo_519056.jpg"><uri content-type="original_file" xlink:type="simple">https://binary.pensoft.net/fig/519056</uri></graphic></fig><fig id="F10" position="float" orientation="portrait"><object-id xmlns:xlink="http://www.w3.org/1999/xlink" content-type="doi" xlink:type="simple">10.3897/zookeys.1023.61478.figure18</object-id><object-id xmlns:xlink="http://www.w3.org/1999/xlink" content-type="arpha" xlink:type="simple">11C1769D-1661-5ED7-80E5-1B31A32C2CB3</object-id><label>Figure 18.</label><caption><p>Male genitalia of <italic><tp:taxon-name><tp:taxon-name-part taxon-name-part-type="genus" reg="Copelatus">Copelatus</tp:taxon-name-part> <tp:taxon-name-part taxon-name-part-type="species" reg="laevipennis">laevipennis</tp:taxon-name-part></tp:taxon-name></italic> sp. nov. (holotype) <bold>A</bold> median lobe in lateral view, right side <bold>B</bold> median lobe in lateral view, left side <bold>C</bold> median lobe in ventral view <bold>D</bold> left paramere in external view. Scale bar: 0.5 mm.</p></caption><graphic xmlns:xlink="http://www.w3.org/1999/xlink" xlink:href="zookeys-1023-081-g010.jpg" position="float" orientation="portrait" xlink:type="simple" id="oo_519057.jpg"><uri content-type="original_file" xlink:type="simple">https://binary.pensoft.net/fig/519057</uri></graphic></fig><fig id="F11" position="float" orientation="portrait"><object-id xmlns:xlink="http://www.w3.org/1999/xlink" content-type="doi" xlink:type="simple">10.3897/zookeys.1023.61478.figure19</object-id><object-id xmlns:xlink="http://www.w3.org/1999/xlink" content-type="arpha" xlink:type="simple">26C638BF-3B8A-5613-A977-046402DBCEE6</object-id><label>Figure 19.</label><caption><p>Male genitalia of <italic><tp:taxon-name><tp:taxon-name-part taxon-name-part-type="genus" reg="Copelatus">Copelatus</tp:taxon-name-part> <tp:taxon-name-part taxon-name-part-type="species" reg="portior">portior</tp:taxon-name-part></tp:taxon-name></italic> Guignot, 1956 (Australia) <bold>A</bold> median lobe in lateral view, right side <bold>B</bold> median lobe in lateral view, left side <bold>C</bold> median lobe in ventral view <bold>D</bold> left paramere in external view. Scale bar: 0.5 mm.</p></caption><graphic xmlns:xlink="http://www.w3.org/1999/xlink" xlink:href="zookeys-1023-081-g011.jpg" position="float" orientation="portrait" xlink:type="simple" id="oo_519058.jpg"><uri content-type="original_file" xlink:type="simple">https://binary.pensoft.net/fig/519058</uri></graphic></fig><fig id="F12" position="float" orientation="portrait"><object-id xmlns:xlink="http://www.w3.org/1999/xlink" content-type="doi" xlink:type="simple">10.3897/zookeys.1023.61478.figure20</object-id><object-id xmlns:xlink="http://www.w3.org/1999/xlink" content-type="arpha" xlink:type="simple">2CB52503-F4D7-5896-8925-05BEB6FC9F0B</object-id><label>Figure 20.</label><caption><p>Male genitalia of <italic><tp:taxon-name><tp:taxon-name-part taxon-name-part-type="genus" reg="Copelatus">Copelatus</tp:taxon-name-part> <tp:taxon-name-part taxon-name-part-type="species" reg="tulagicus">tulagicus</tp:taxon-name-part></tp:taxon-name></italic> Guignot, 1942 (holotype) <bold>A</bold> median lobe in lateral view, right side <bold>B</bold> median lobe in lateral view, left side <bold>C</bold> median lobe in ventral view <bold>D</bold> left paramere in external view. Scale bar: 0.5 mm.</p></caption><graphic xmlns:xlink="http://www.w3.org/1999/xlink" xlink:href="zookeys-1023-081-g012.jpg" position="float" orientation="portrait" xlink:type="simple" id="oo_519059.jpg"><uri content-type="original_file" xlink:type="simple">https://binary.pensoft.net/fig/519059</uri></graphic></fig><fig id="F13" position="float" orientation="portrait"><object-id xmlns:xlink="http://www.w3.org/1999/xlink" content-type="doi" xlink:type="simple">10.3897/zookeys.1023.61478.figure21</object-id><object-id xmlns:xlink="http://www.w3.org/1999/xlink" content-type="arpha" xlink:type="simple">A828DED8-17B0-502D-9FD2-C3CE7B649D43</object-id><label>Figure 21.</label><caption><p>Male genitalia of <italic><tp:taxon-name><tp:taxon-name-part taxon-name-part-type="genus" reg="Copelatus">Copelatus</tp:taxon-name-part> <tp:taxon-name-part taxon-name-part-type="species" reg="urceolus">urceolus</tp:taxon-name-part></tp:taxon-name></italic> sp. nov. (holotype) <bold>A</bold> median lobe in lateral view, right side <bold>B</bold> median lobe in lateral view, left side <bold>C</bold> median lobe in ventral view <bold>D</bold> left paramere in external view. Scale bar: 0.5 mm.</p></caption><graphic xmlns:xlink="http://www.w3.org/1999/xlink" xlink:href="zookeys-1023-081-g013.jpg" position="float" orientation="portrait" xlink:type="simple" id="oo_519060.jpg"><uri content-type="original_file" xlink:type="simple">https://binary.pensoft.net/fig/519060</uri></graphic></fig><fig id="F14" position="float" orientation="portrait"><object-id xmlns:xlink="http://www.w3.org/1999/xlink" content-type="doi" xlink:type="simple">10.3897/zookeys.1023.61478.figure22</object-id><object-id xmlns:xlink="http://www.w3.org/1999/xlink" content-type="arpha" xlink:type="simple">2A36F5BB-14CA-5397-BA52-1E1E1B0AD650</object-id><label>Figure 22.</label><caption><p>Male genitalia of <italic><tp:taxon-name><tp:taxon-name-part taxon-name-part-type="genus" reg="Copelatus">Copelatus</tp:taxon-name-part> <tp:taxon-name-part taxon-name-part-type="species" reg="variistriatus">variistriatus</tp:taxon-name-part></tp:taxon-name></italic> sp. nov. (holotype) <bold>A</bold> median lobe in lateral view, right side <bold>B</bold> median lobe in lateral view, left side <bold>C</bold> median lobe in ventral view <bold>D</bold> left paramere in external view. Scale bar: 0.5 mm.</p></caption><graphic xmlns:xlink="http://www.w3.org/1999/xlink" xlink:href="zookeys-1023-081-g014.jpg" position="float" orientation="portrait" xlink:type="simple" id="oo_519061.jpg"><uri content-type="original_file" xlink:type="simple">https://binary.pensoft.net/fig/519061</uri></graphic></fig><fig id="F15" position="float" orientation="portrait"><object-id xmlns:xlink="http://www.w3.org/1999/xlink" content-type="doi" xlink:type="simple">10.3897/zookeys.1023.61478.figures23-25</object-id><object-id xmlns:xlink="http://www.w3.org/1999/xlink" content-type="arpha" xlink:type="simple">7327DA3D-17CD-5B48-B745-8221A1BF4715</object-id><label>Figures 23–25.</label><caption><p>Variability of <italic><tp:taxon-name><tp:taxon-name-part taxon-name-part-type="genus" reg="Copelatus">Copelatus</tp:taxon-name-part></tp:taxon-name></italic> male genitalia: median lobe in lateral view, left side <bold>23</bold><italic><tp:taxon-name><tp:taxon-name-part taxon-name-part-type="genus" reg="Copelatus">Copelatus</tp:taxon-name-part> <tp:taxon-name-part taxon-name-part-type="species" reg="laevipennis">laevipennis</tp:taxon-name-part></tp:taxon-name></italic> sp. nov. (paratype) <bold>24, 25</bold><italic><tp:taxon-name><tp:taxon-name-part taxon-name-part-type="genus" reg="Copelatus">C.</tp:taxon-name-part> <tp:taxon-name-part taxon-name-part-type="species" reg="variistriatus">variistriatus</tp:taxon-name-part></tp:taxon-name></italic> sp. nov. (paratypes). Scale bar: 0.5 mm.</p></caption><graphic xmlns:xlink="http://www.w3.org/1999/xlink" xlink:href="zookeys-1023-081-g015.jpg" position="float" orientation="portrait" xlink:type="simple" id="oo_519062.jpg"><uri content-type="original_file" xlink:type="simple">https://binary.pensoft.net/fig/519062</uri></graphic></fig><fig id="F16" position="float" orientation="portrait"><object-id xmlns:xlink="http://www.w3.org/1999/xlink" content-type="doi" xlink:type="simple">10.3897/zookeys.1023.61478.figures26-28</object-id><object-id xmlns:xlink="http://www.w3.org/1999/xlink" content-type="arpha" xlink:type="simple">E599B063-93AC-5EE4-9E44-5011AD29143B</object-id><label>Figures 26–28.</label><caption><p>Habitats of <italic><tp:taxon-name><tp:taxon-name-part taxon-name-part-type="genus" reg="Copelatus">Copelatus</tp:taxon-name-part></tp:taxon-name></italic> in <tp:taxon-name><tp:taxon-name-part taxon-name-part-type="genus" reg="Guadalcanal">Guadalcanal</tp:taxon-name-part></tp:taxon-name><bold>26</bold> temporary forest stream near Barana village <bold>27</bold> shaded pool on the same stream <bold>28</bold> small temporary puddles in a gorge along the road from Barana to Lungga river.</p></caption><graphic xmlns:xlink="http://www.w3.org/1999/xlink" xlink:href="zookeys-1023-081-g016.jpg" position="float" orientation="portrait" xlink:type="simple" id="oo_519063.jpg"><uri content-type="original_file" xlink:type="simple">https://binary.pensoft.net/fig/519063</uri></graphic></fig></tp:treatment-sec><tp:treatment-sec><!--Section generated to contain objects referenced in tp:taxon-treatment.--><fig id="F6" position="float" orientation="portrait"><object-id xmlns:xlink="http://www.w3.org/1999/xlink" content-type="doi" xlink:type="simple">10.3897/zookeys.1023.61478.figures13-14</object-id><object-id xmlns:xlink="http://www.w3.org/1999/xlink" content-type="arpha" xlink:type="simple">01C2CBD1-6CA7-5CD3-ABEA-12F67FF75328</object-id><label>Figures 13, 14.</label><caption><p>Habitus of <italic><tp:taxon-name><tp:taxon-name-part taxon-name-part-type="genus" reg="Copelatus">Copelatus</tp:taxon-name-part></tp:taxon-name></italic><bold>13</bold><italic><tp:taxon-name><tp:taxon-name-part taxon-name-part-type="genus" reg="Copelatus">Copelatus</tp:taxon-name-part></tp:taxon-name></italic> sp. 1 <bold>14</bold><italic><tp:taxon-name><tp:taxon-name-part taxon-name-part-type="genus" reg="Copelatus">Copelatus</tp:taxon-name-part></tp:taxon-name></italic> sp. 2.</p></caption><graphic xmlns:xlink="http://www.w3.org/1999/xlink" xlink:href="zookeys-1023-081-g006.jpg" position="float" orientation="portrait" xlink:type="simple" id="oo_519053.jpg"><uri content-type="original_file" xlink:type="simple">https://binary.pensoft.net/fig/519053</uri></graphic></fig></tp:treatment-sec></tp:taxon-treatment>
